# Supplementary material for: Humanizing Stakeholders by Rethinking Business
Source: Front Psychol. 2021 Sep 22;12:687067. doi: 10.3389/fpsyg.2021.687067 (PMC8493002; doi:10.3389/fpsyg.2021.687067)
Supplement: Supplementary file 1 [file Data_Sheet_1.CSV]

StartDate	EndDate	Status	Progress	Duration__in_seconds_	Finished	RecordedDate	ResponseId	DistributionChannel	UserLanguage	C1P	C2P	C1S	C2S	IDAQST_1	IDAQST_2	IDAQST_3	IDAQST_4	IDAQST_5	real1	real2	EDU	EDU_7_TEXT	OCC	OCC_9_TEXT	gender	nat	born	comments	STAKEH	ATT	MC1	MC2	AGE	ALLSTAKE	filter_$	IDAQST
1/17/2017 12:42:59	1/17/2017 13:05:45	0	100	1366	1	1/17/2017 13:05:46	R_3L0ZKLklWl7GopM	anonymous	EN			4	7	5	2	4	3	2	3	4	5		6		1	68	8		1	1	36	59	29	1	1	3,2
1/17/2017 13:09:36	1/17/2017 13:22:22	0	100	765	1	1/17/2017 13:22:23	R_2QsoIEqehDppN1c	anonymous	EN	4	4			3	3	3	3	3	5	3	3		2		1	68	30		0	1	5	50	51	0	1	3
1/17/2017 13:09:41	1/17/2017 13:18:36	0	100	535	1	1/17/2017 13:18:37	R_3I4ZHK2VTOPkhOK	anonymous	EN	4	4			5	3	3	2	4	6	7	3		6		1	68	4		0	1	50	23	25	0	1	3,4
1/17/2017 13:09:43	1/17/2017 13:26:33	0	100	1009	1	1/17/2017 13:26:34	R_2rIq7GRTqriFiNR	anonymous	EN			4	7	5	6	6	5	7	5	6	5		1		1	68	21		1	1	80	90	42	1	1	5,8
1/17/2017 13:09:44	1/17/2017 13:11:48	0	100	123	1	1/17/2017 13:11:49	R_pgzyQouz42rY0y5	anonymous	EN	5	7			4	3	4	3	5	3	4	4		1		1	29	10				28	27	31	0		3,8
1/17/2017 13:09:46	1/17/2017 13:15:29	0	100	342	1	1/17/2017 13:15:30	R_2SjDvvK2iIzvtQA	anonymous	EN			4	7	5	4	5	4	3	5	4	3		6		1	68	7		1	1	48	60	28	1	1	4,2
1/17/2017 13:10:13	1/17/2017 13:23:22	0	100	789	1	1/17/2017 13:23:23	R_s7r9TjCTllzeY6d	anonymous	EN			4	7	6	7	7	7	6	7	7	5		1		1	68	31		1	1	71	91	52	1	1	6,6
1/17/2017 13:10:21	1/17/2017 13:20:46	0	100	625	1	1/17/2017 13:20:47	R_becDv6i24qzg6s1	anonymous	EN			4	7	7	7	7	7	7	3	5	4		1		2	4	35		1	1	91	91	56	1	1	7
1/17/2017 13:10:45	1/17/2017 13:14:46	0	100	240	1	1/17/2017 13:14:47	R_1hWHCeyaqwAEF2H	anonymous	EN	4	6			5	5	5	4	6	5	4	3		2		2	4	14		0		70	70	35	0	1	5
1/17/2017 13:10:47	1/17/2017 13:21:07	0	100	619	1	1/17/2017 13:21:08	R_yvy1tYdgQpSb6hP	anonymous	EN			4	7	7	7	7	7	7	3	4	3		1		2	4	14		1	1	50	100	35	1	1	7
1/17/2017 13:11:17	1/17/2017 13:16:15	0	100	298	1	1/17/2017 13:16:16	R_29mKiuU0tBSDfi0	anonymous	EN			4	7	4	3	6	5	5	5	7	3		1		1	68	8		1	1	70	45	29	1	1	4,6
1/17/2017 13:11:18	1/17/2017 13:29:34	0	100	1095	1	1/17/2017 13:29:35	R_1hFhsC1kByJKR62	anonymous	EN	4	4			5	2	5	2	3	7	7	4		4		1	4	13	you might want to ask about the distance someone is willing to go to find a different store.	0	1	10	10	34	0	1	3,4
1/17/2017 13:11:24	1/17/2017 13:50:04	0	100	2320	1	1/17/2017 13:50:05	R_2VEWh7ek4cGJ8ui	anonymous	EN	4	4			5	2	3	3	3	6	6	4		6		1	68	7		0	1	20	40	28	0	1	3,2
1/17/2017 13:11:24	1/17/2017 13:20:48	0	100	563	1	1/17/2017 13:20:49	R_1FeVALOsTLcEIEA	anonymous	EN			4	7	6	5	7	6	6	5	6	4		1		2	4	27		1	1	94	91	48	1	1	6
1/17/2017 13:11:25	1/17/2017 13:32:12	0	100	1246	1	1/17/2017 13:32:13	R_3hrxGOAsiPkjD5g	anonymous	EN	4	4			6	7	7	7	7	7	7	5		7		2	82	35		0	1	30	30	56	0	1	6,8
1/17/2017 13:11:31	1/17/2017 13:33:04	0	100	1293	1	1/17/2017 13:33:05	R_12PkuZeHShP60QG	anonymous	EN	4	4			7	1	7	1	2	7	6	4		6		1	68	10	The amount of payoff depends on what the other put in as effort into the work. If he has done way more, he should get way more than me. In this case its not known.	0	1	0	0	31	0	1	3,6
1/17/2017 13:11:34	1/17/2017 13:21:31	0	100	596	1	1/17/2017 13:21:32	R_21oH1n18y2Y9w7r	anonymous	EN	4	4			5	4	6	5	6	6	6	3		1		1	68	18		0	1	40	65	39	0	1	5,2
1/17/2017 13:11:48	1/17/2017 13:31:50	0	100	1202	1	1/17/2017 13:31:51	R_2P7IQuRDu2nsXhD	anonymous	EN			4	7	7	7	4	6	7	5	7	2		2		1	4	7		1	1	100	100	28	1	1	6,2
1/17/2017 13:12:18	1/17/2017 13:26:51	0	100	872	1	1/17/2017 13:26:54	R_22PvWJNY9bfSHeU	anonymous	EN	4	4			6	5	4	6	5	7	2	6		1		1	68	32		0	1	5	9	53	0	1	5,2
1/17/2017 13:12:42	1/17/2017 13:15:31	0	100	169	1	1/17/2017 13:15:32	R_2EiOZvg2HGbFLFo	anonymous	EN	4	6			3	4	5	3	5	3	3	2		2		1	68	6		0		70	52	27	0	1	4
1/17/2017 13:12:45	1/17/2017 13:20:24	0	100	458	1	1/17/2017 13:20:25	R_baoTgdTeve6WZQR	anonymous	EN			4	6	4	4	4	4	4	4	4	3		1		2	68	15		1		54	98	36	1	1	4
1/17/2017 13:12:58	1/17/2017 13:27:47	0	100	889	1	1/17/2017 13:27:48	R_06awE0EKUwjhSwh	anonymous	EN	4	4			2	6	3	4	3	6	7	2		6		2	68	9		0	1	20	15	30	0	1	3,6
1/17/2017 13:12:59	1/17/2017 13:38:30	0	100	1530	1	1/17/2017 13:38:31	R_2aEyrgEXrb8vHXa	anonymous	EN			4	7	4	4	4	4	4	3	5	4		2		2	68	14		1	1	70	100	35	1	1	4
1/17/2017 13:13:11	1/17/2017 13:35:57	0	100	1365	1	1/17/2017 13:35:58	R_3PC5l2IHsyQwnR0	anonymous	EN			4	7	4	6	4	6	6	5	5	3		1		2	68	42		1	1	96	92	63	1	1	5,2
1/17/2017 13:13:28	1/17/2017 13:31:07	0	100	1059	1	1/17/2017 13:31:08	R_2du3OzqG3AOglk9	anonymous	EN			4	7	5	5	2	6	5	5	6	6		1		1	68	37	-	1	1	97	93	58	1	1	4,6
1/17/2017 13:13:40	1/17/2017 13:37:36	0	100	1436	1	1/17/2017 13:37:37	R_21t8E4kGVtpJEuv	anonymous	EN			4	7	5	2	4	3	6	5	5	4		6		1	68	9		1	1	85	80	30	1	1	4
1/17/2017 13:13:45	1/17/2017 13:24:41	0	100	655	1	1/17/2017 13:24:41	R_3sBWwYzn4OjCHYS	anonymous	EN			4	7	4	5	5	5	4	4	4	2		1		1	68	10		1	1	75	50	31	1	1	4,6
1/17/2017 13:14:07	1/17/2017 13:56:14	0	100	2527	1	1/17/2017 13:56:15	R_2rkdznzxw71ADDk	anonymous	EN	4	4			2	1	2	2	1	6	6	2		1		2	68	31		0	1	10	4	52	0	1	1,6
1/17/2017 13:14:12	1/17/2017 13:23:33	0	100	561	1	1/17/2017 13:23:34	R_vxd8hedSYEwx5pT	anonymous	EN	4	4			7	7	5	5	6	7	7	4		1		2	4	14		0	1	50	50	35	0	1	6
1/17/2017 13:14:47	1/17/2017 13:18:58	0	100	251	1	1/17/2017 13:18:58	R_0xr6LEveSZl6HAx	anonymous				5	6	5	4	4	4	3	4	4	1		7		1	68	35	good survey			39	60	56	1		4
1/17/2017 13:15:21	1/17/2017 13:30:08	0	100	886	1	1/17/2017 13:30:09	R_2e24l92DsxyqZmK	anonymous	EN			4	7	5	4	4	4	3	4	5	4		1		1	4	19		1	1	45	75	40	1	1	4
1/17/2017 13:15:38	1/17/2017 13:23:09	0	100	451	1	1/17/2017 13:23:10	R_23agr265pdcRTC7	anonymous	EN			4	7	5	5	6	4	6	5	5	3		1		1	68	12		1	1	68	34	33	1	1	5,2
1/17/2017 13:15:39	1/17/2017 13:27:16	0	100	696	1	1/17/2017 13:27:17	R_3lzhQHokDrVl0i6	anonymous	EN	4	4			2	2	4	2	2	6	6	3		2		1	68	30		0	1	11	11	51	0	1	2,4
1/17/2017 13:15:40	1/17/2017 13:19:19	0	100	218	1	1/17/2017 13:19:19	R_246M1cCiPT2Vqa1	anonymous	EN			4	4	3	4	4	4	5	4	5	4		6		1	68	33	no	1		52	37	54	1	1	4
1/17/2017 13:15:41	1/17/2017 13:22:21	0	100	399	1	1/17/2017 13:22:21	R_TdrKk5eBPNhXd7j	anonymous	EN	4	4			3	2	4	5	4	6	7	3		2		1	88	6		0	1	50	79	27	0	1	3,6
1/17/2017 13:15:42	1/17/2017 13:26:09	0	100	626	1	1/17/2017 13:26:10	R_1jprPq60WDv5ckx	anonymous	EN	4	4			3	5	2	1	6	6	6	4		1		2	68	29		0	1	0	0	50	0	1	3,4
1/17/2017 13:15:44	1/17/2017 13:30:46	0	100	902	1	1/17/2017 13:30:47	R_3exGeUJ6iUMKpSq	anonymous	EN	4	4			5	6	5	5	6	5	5	4		7		2	68	31		0	1	19	19	52	0	1	5,4
1/17/2017 13:15:56	1/17/2017 13:47:00	0	100	1864	1	1/17/2017 13:47:00	R_9tMDupNoNPSKwpD	anonymous		4	4			2	2	3	3	3	6	5	3		2		1	68	47		0	1	4	4	68	0	1	2,6
1/17/2017 13:17:06	1/17/2017 13:28:35	0	100	689	1	1/17/2017 13:28:36	R_3rNDqBvhm8YHxvj	anonymous	EN			4	4	3	4	4	3	4	3	4	3		4		1	68	11		1		49	53	32	1	1	3,6
1/17/2017 13:17:13	1/17/2017 13:45:05	0	100	1671	1	1/17/2017 13:45:05	R_2v1ZRH97A3GDtvQ	anonymous	EN			4	7	4	4	4	4	4	2	5	3		2		1	68	19		1	1	100	100	40	1	1	4
1/17/2017 13:17:14	1/17/2017 13:20:48	0	100	213	1	1/17/2017 13:20:48	R_3QDBo3kMfVIGb6r	anonymous	EN	5	6			4	4	4	4	4	4	4	2		7		2	68	11				16	30	32	0		4
1/17/2017 13:17:19	1/17/2017 13:38:52	0	100	1292	1	1/17/2017 13:38:53	R_3jcG7qaSBOc3QT9	anonymous	EN	4	4			4	4	4	4	3	5	6	5		2		2	68	31		0	1	9	10	52	0	1	3,8
1/17/2017 13:17:25	1/17/2017 13:28:21	0	100	656	1	1/17/2017 13:28:22	R_Rytleq7xCwSJkNH	anonymous	EN			4	7	4	6	4	5	5	5	5	4		6		2	68	8		1	1	70	75	29	1	1	4,8
1/17/2017 13:17:34	1/17/2017 13:34:20	0	100	1005	1	1/17/2017 13:34:21	R_1gjdSUwflW7stCA	anonymous	EN	4	4			2	2	2	2	2	5	3	5		1		2	68	21		0	1	6	9	42	0	1	2
1/17/2017 13:17:42	1/17/2017 13:44:26	0	100	1604	1	1/17/2017 13:44:26	R_eXqmD7wAz5I9pHv	anonymous		4	4			5	5	4	5	4	6	7	3		2		1	194	44	no	0	1	6	8	65	0	1	4,6
1/17/2017 13:17:58	1/17/2017 13:32:00	0	100	842	1	1/17/2017 13:32:01	R_3OjCRGspX1zRd7c	anonymous	EN			4	7	5	3	3	3	5	6	6	3		6		2	68	8		1	1	50	81	29	1	1	3,8
1/17/2017 13:18:27	1/17/2017 13:22:16	0	100	228	1	1/17/2017 13:22:16	R_2By2K9onSxVatxV	anonymous	EN	4	7			3	4	3	3	6	4	4	4		2		1	10	36		0		51	50	57	0	1	3,8
1/17/2017 13:18:48	1/17/2017 13:27:25	0	100	516	1	1/17/2017 13:27:26	R_UyZAg2iROq7YRWx	anonymous	EN			4	6	6	7	3	5	4	5	6	2		2		1	68	9		1		50	50	30	1	1	5
1/17/2017 13:19:16	1/17/2017 13:26:30	0	100	434	1	1/17/2017 13:26:31	R_1LZPDZVDbSBNyg2	anonymous	EN			4	7	2	5	6	3	7	6	6	4		2		1	68	20		1	1	29	29	41	1	1	4,6
1/17/2017 13:19:37	1/17/2017 13:35:23	0	100	945	1	1/17/2017 13:35:24	R_2wBOdeAE9sX41sH	anonymous	EN	4	4			4	1	2	1	2	6	7	2		4		1	68	39		0	1	9	4	60	0	1	2
1/17/2017 13:20:11	1/17/2017 13:36:56	0	100	1004	1	1/17/2017 13:36:57	R_xlUMzW8VAjQmFsR	anonymous	EN			4	7	5	5	4	5	6	5	6	3		6		2	68	12		1	1	80	91	33	1	1	5
1/17/2017 13:20:36	1/17/2017 13:23:22	0	100	166	1	1/17/2017 13:23:23	R_2Sk7ZB4VnUKnw10	anonymous	EN	4	4			3	4	4	4	3	5	4	3		1		1	68	16		0	1	50	59	37	0	1	3,6
1/17/2017 13:20:44	1/17/2017 13:28:25	0	100	460	1	1/17/2017 13:28:25	R_3O7C5IIhVuIrYEX	anonymous	EN			4	7	4	4	4	4	4	4	3	3		2		2	68	21		1	1	50	50	42	1	1	4
1/17/2017 13:22:30	1/17/2017 13:36:24	0	100	834	1	1/17/2017 13:36:25	R_24Gb9nrZbgVpmnY	anonymous	EN			5	6	5	3	3	3	2	3	2	2		2		1	68	15				40	60	36	1		3,2
1/17/2017 13:22:34	1/17/2017 13:34:05	0	100	690	1	1/17/2017 13:34:06	R_2YrYua9BJYYgDV2	anonymous	EN			4	7	6	6	6	6	6	6	7	5		2		2	4	8	Very informative survey.	1	1	89	89	29	1	1	6
1/17/2017 13:22:35	1/17/2017 13:56:12	0	100	2017	1	1/17/2017 13:56:14	R_2BeBrWQ1TiHWtr6	anonymous	EN	4	4			4	4	3	5	2	6	2	4		7		2	174	32		0	1	51	62	53	0	1	3,6
1/17/2017 13:22:39	1/17/2017 13:28:26	0	100	346	1	1/17/2017 13:28:27	R_3fT4b8ZCiPvdDsy	anonymous	EN	4	4			5	5	5	5	5	6	6	4		1		1	4	8		0	1	30	70	29	0	1	5
1/17/2017 13:22:52	1/17/2017 13:36:56	0	100	844	1	1/17/2017 13:36:57	R_1IbLX31ok44yuKJ	anonymous	EN	4	4			4	4	4	4	4	5	5	5		2		1	68	38		0	1	51	51	59	0	1	4
1/17/2017 13:22:56	1/17/2017 13:36:10	0	100	793	1	1/17/2017 13:36:11	R_1EWpXOeoBCSh5hV	anonymous	EN			4	7	5	6	4	6	6	6	6	3		4		1	194	9		1	1	47	91	30	1	1	5,4
1/17/2017 13:23:25	1/17/2017 13:41:21	0	100	1076	1	1/17/2017 13:41:22	R_RE7VStyb2ynt7EZ	anonymous	EN	4	4			7	5	4	6	6	5	4	3		4		2	4	4		0	1	80	50	25	0	1	5,6
1/17/2017 13:23:35	1/17/2017 13:34:24	0	100	648	1	1/17/2017 13:34:24	R_rjwQ0EJHZjVQVJT	anonymous	EN	4	4			6	6	5	5	6	4	4	4		4		1	68	23		0	1	50	50	44	0	1	5,6
1/17/2017 13:23:37	1/17/2017 13:35:21	0	100	703	1	1/17/2017 13:35:22	R_sMTUwWE4gtNd05j	anonymous	EN			4	7	7	6	6	6	7	4	6	4		1		1	4	26	NONE	1	1	82	80	47	1	1	6,4
1/17/2017 13:23:41	1/17/2017 13:26:53	0	100	191	1	1/17/2017 13:26:53	R_1OVM7N1NIOTzdPg	anonymous	EN	5	7			5	3	7	4	6	4	5	2		1		1	68	5				60	86	26	0		5
1/17/2017 13:23:46	1/17/2017 13:40:50	0	100	1024	1	1/17/2017 13:40:51	R_2QyU458RqIWrc6F	anonymous	EN			4	7	4	3	3	4	3	4	4	2	german Projektleiter IHK	8		1	68	25	Hello, check my offers out at http://hfpro.de.tl
Greetings from Bavaria: Your Heiko Friedlein, Informatikkaufmann IHK	1	1	80	50	46	1	1	3,4
1/17/2017 13:23:50	1/17/2017 13:33:35	0	100	585	1	1/17/2017 13:33:36	R_11dyDzlxuM9L3iO	anonymous	EN	4	6			4	4	4	4	4	4	4	3		1		1	4	34		0		87	28	55	0	1	4
1/17/2017 13:24:38	1/17/2017 13:37:17	0	100	758	1	1/17/2017 13:37:18	R_1IuyNJOK0d2rzJc	anonymous	EN			4	7	6	6	6	6	6	5	6	2		1		2	4	21		1	1	71	83	42	1	1	6
1/17/2017 13:25:13	1/17/2017 13:40:28	0	100	914	1	1/17/2017 13:40:29	R_xhmocU6l90GvTcB	anonymous	EN	4	4			3	3	5	2	4	5	5	4		1		2	68	9		0	1	30	50	30	0	1	3,4
1/17/2017 13:25:29	1/17/2017 13:29:19	0	100	230	1	1/17/2017 13:29:20	R_1PcuJdThyRWVseP	anonymous	EN			4	7	4	5	3	4	4	4	5	5		1		2	4	15	no	1	1	67	62	36	1	1	4
1/17/2017 13:25:42	1/17/2017 13:31:02	0	100	319	1	1/17/2017 13:31:03	R_yPmkDy4gp0xzMOZ	anonymous	EN			4	7	4	5	3	4	4	5	4	6		1		1	68	27	No.	1	1	59	91	48	1	1	4
1/17/2017 13:26:12	1/17/2017 13:47:42	0	100	1289	1	1/17/2017 13:47:43	R_Dl8EeSma5TAcbIZ	anonymous	EN	4	4			7	7	7	7	7	6	7	4		7		1	68	20		0	1	20	35	41	0	1	7
1/17/2017 13:26:20	1/17/2017 13:31:44	0	100	323	1	1/17/2017 13:31:45	R_1QJAqcfzGvQemlH	anonymous	EN			4	7	4	4	4	4	4	4	4	2		7		2	4	23		1	1	52	57	44	1	1	4
1/17/2017 13:27:12	1/17/2017 13:52:24	0	100	1511	1	1/17/2017 13:52:25	R_1oh7mH0vPOdFFGV	anonymous	EN	4	4			5	6	4	4	4	7	7	3		1		2	4	42		0	1	25	30	63	0	1	4,6
1/17/2017 13:27:44	1/17/2017 13:39:28	0	100	703	1	1/17/2017 13:39:29	R_29vwORFZ0Djj5YF	anonymous	EN			4	7	4	4	5	6	4	6	5	4		1		2	68	8		1	1	77	96	29	1	1	4,6
1/17/2017 13:27:59	1/17/2017 13:42:57	0	100	897	1	1/17/2017 13:42:58	R_2U3FT7wGSc9hG8a	anonymous	EN			4	7	7	7	5	2	7	3	7	2		4		1	68	14		1	1	85	98	35	1	1	5,6
1/17/2017 13:28:05	1/17/2017 13:37:53	0	100	588	1	1/17/2017 13:37:54	R_pAHX4a38yG4OoVP	anonymous	EN	4	4			4	3	4	4	3	4	4	2		9	author	2	68	30		0	1	40	60	51	0	1	3,6
1/17/2017 13:28:20	1/17/2017 13:42:58	0	100	878	1	1/17/2017 13:42:59	R_2fIKRrkw1AQYH93	anonymous	EN	4	4			7	7	7	7	7	6	6	3		6		1	68	5	have a nice day	0	1	45	80	26	0	1	7
1/17/2017 13:29:11	1/17/2017 13:39:48	0	100	636	1	1/17/2017 13:39:49	R_1gAZ9fdfP2MXYlp	anonymous	EN			4	7	5	6	5	6	6	5	6	3		2		1	4	3	Thank you for your time :)	1	1	41	66	24	1	1	5,6
1/17/2017 13:29:19	1/17/2017 13:46:31	0	100	1032	1	1/17/2017 13:46:32	R_1MPWnLuMBeOxbHW	anonymous	EN			4	7	7	7	7	7	7	4	4	3		2		1	4	14		1	1	76	70	35	1	1	7
1/17/2017 13:31:17	1/17/2017 13:44:50	0	100	812	1	1/17/2017 13:44:51	R_1nTlp2kId4Re0iW	anonymous	EN			4	7	4	4	4	4	4	4	4	7		2		1	182	6		1	1	50	50	27	1	1	4
1/17/2017 13:31:47	1/17/2017 13:43:44	0	100	716	1	1/17/2017 13:43:45	R_1GvHew4A41euqF8	anonymous	EN	4	4			4	3	5	4	3	6	5	2		6		1	68	2		0	1	59	77	23	0	1	3,8
1/17/2017 13:32:03	1/17/2017 14:00:53	0	100	1729	1	1/17/2017 14:00:54	R_1OABOsQH5H3agg8	anonymous	EN			4	7	5	5	5	5	4	5	6	5		1		1	68	43		1	1	65	65	64	1	1	4,8
1/17/2017 13:32:37	1/17/2017 13:49:33	0	100	1016	1	1/17/2017 13:49:33	R_emS3mxNKULonSIt	anonymous				4	7	4	3	5	4	1	7	7	4		2		2	4	21		1	1	86	97	42	1	1	3,4
1/17/2017 13:32:55	1/17/2017 13:46:23	0	100	807	1	1/17/2017 13:46:24	R_3iqL4U40QixdvqM	anonymous	EN	4	4			5	5	3	4	4	5	5	5		1		1	68	16		0	1	58	69	37	0	1	4,2
1/17/2017 13:33:55	1/17/2017 13:56:22	0	100	1347	1	1/17/2017 13:56:23	R_2xDcGn3t4h20Hqp	anonymous	EN	4	6			5	5	6	7	5	5	4	5		4		1	68	18		0		50	80	39	0	1	5,6
1/17/2017 13:36:31	1/17/2017 13:48:02	0	100	690	1	1/17/2017 13:48:03	R_3kctP7euOoH4kHX	anonymous	EN	4	4			6	6	6	6	6	5	7	5		1		2	68	19		0	1	30	50	40	0	1	6
1/17/2017 13:39:17	1/17/2017 13:57:47	0	100	1109	1	1/17/2017 13:57:48	R_w7gE93oUo2alJZv	anonymous	EN	4	4			6	2	2	5	3	7	7	2		1		2	68	29		0	1	53	78	50	0	1	3,6
1/17/2017 13:39:17	1/17/2017 13:55:22	0	100	964	1	1/17/2017 13:55:23	R_31SfW57sISOSfuM	anonymous	EN			4	7	5	5	5	5	5	5	6	4		1		1	68	21		1	1	70	72	42	1	1	5
1/17/2017 13:49:36	1/17/2017 13:54:55	0	100	319	1	1/17/2017 13:54:56	R_2TYHM17py0cvDmj	anonymous	EN	4	7			3	4	3	4	5	5	5	2		6		2	68	6		0		41	50	27	0	1	3,8
1/17/2017 13:56:28	1/17/2017 15:13:30	0	100	4621	1	1/17/2017 15:13:31	R_ANBdh5exk8mq3G9	anonymous	EN			4	7	7	6	7	6	6	3	3	5		6		2	84	19		1	1	75	65	40	1	1	6,4
1/17/2017 14:26:27	1/17/2017 14:44:30	0	100	1083	1	1/17/2017 14:44:31	R_3ErN9pL4UtfeRXU	anonymous	EN			4	7	6	6	5	6	6	5	7	3		7		2	4	24		1	1	62	90	45	1	1	5,8
1/17/2017 14:52:03	1/17/2017 15:01:53	0	100	590	1	1/17/2017 15:01:54	R_3ikxNrnQvFnI2w9	anonymous	EN	4	4			3	3	3	3	3	6	6	5		2		1	4	28		0	1	10	40	49	0	1	3
1/17/2017 18:22:28	1/17/2017 18:32:29	0	100	601	1	1/17/2017 18:32:30	R_2oFgIj5ZbNGJ281	anonymous	EN	4	4			7	7	7	7	7	6	6	4		1		1	4	9		0	1	40	51	30	0	1	7
1/17/2017 18:22:43	1/17/2017 18:32:24	0	100	581	1	1/17/2017 18:32:25	R_23TSwUoDOZlVG1e	anonymous	EN			4	4	7	7	7	7	7	5	6	5		1		2	4	10		1		41	52	31	1	1	7
1/17/2017 18:24:15	1/17/2017 18:41:13	0	100	1018	1	1/17/2017 18:41:14	R_refaYdtrzFlkMrT	anonymous	EN			4	7	7	3	3	3	5	3	5	3		7		2	4	7		1	1	70	92	28	1	1	4,2
1/17/2017 22:40:27	1/17/2017 22:47:58	0	100	450	1	1/17/2017 22:47:59	R_1CEjvsjxPWLa5Ec	anonymous	EN			4	7	6	5	3	6	2	6	5	2		2		1	116	2	The money part was a bit odd.	1	1	65	78	23	1	1	4,4
1/17/2017 22:41:48	1/17/2017 23:00:05	0	100	1097	1	1/17/2017 23:00:06	R_bqGRUof1ZPGq34t	anonymous	EN	6	6			7	5	5	2	6	5	7	2		2		2	91	41				69	75	62	0		5
2/6/2017 11:36:28	2/6/2017 11:47:29	0	100	661	1	2/6/2017 11:47:30	R_b1xHgbxqC80ZhuN	anonymous	EN			4	7	5	5	5	5	5	4	4	2		6		1	68	4		1	1	71	51	25	1	1	5
2/6/2017 11:36:57	2/6/2017 12:01:29	0	100	1471	1	2/6/2017 12:01:30	R_ZrDlB4aHwjpYK7n	anonymous	EN	4	6			1	1	4	1	1	6	7	2		1		1	68	35		0		3	3	56	0	1	1,6
2/6/2017 11:37:12	2/6/2017 11:53:22	0	100	970	1	2/6/2017 11:53:23	R_2WAWBeMg8Bk0rEZ	anonymous	EN	4	4			4	4	3	3	4	5	4	3		2		1	68	35		0	1	51	39	56	0	1	3,6
2/6/2017 11:37:24	2/6/2017 11:57:27	0	100	1203	1	2/6/2017 11:57:28	R_2ci2UbP4yL6uKYZ	anonymous	EN			6	6	4	4	4	4	4	3	7	3		4		1	4	11				100	50	32	1		4
2/6/2017 11:37:39	2/6/2017 11:43:00	0	100	321	1	2/6/2017 11:43:01	R_2Tpdb7ElMYIiRuZ	anonymous	EN	4	4			4	2	4	4	4	4	6	4		1		1	4	24		0	1	8	5	45	0	1	3,6
2/6/2017 11:37:51	2/6/2017 11:45:34	0	100	462	1	2/6/2017 11:45:35	R_qLbSyafavltDMk1	anonymous	EN			4	7	6	6	6	6	6	5	6	2		1		2	68	17		1	1	99	50	38	1	1	6
2/6/2017 11:37:56	2/6/2017 11:49:14	0	100	677	1	2/6/2017 11:49:15	R_24tLdyWYmWpUPOh	anonymous	EN			4	7	7	7	7	7	7	5	6	3		6		2	4	18		1	1	100	90	39	1	1	7
2/6/2017 11:39:05	2/6/2017 11:52:22	0	100	796	1	2/6/2017 11:52:23	R_1jBVPtBaZBW1GJG	anonymous	EN	4	4			7	6	6	6	6	6	6	1		1		1	68	3		0	1	90	100	24	0	1	6,2
2/6/2017 11:39:49	2/6/2017 11:47:51	0	100	482	1	2/6/2017 11:47:52	R_b2S2jR2jE5LvjWx	anonymous	EN			4	7	4	4	4	4	5	2	5	2		2		2	4	6		1	1	30	61	27	1	1	4,2
2/6/2017 11:40:11	2/6/2017 11:46:31	0	100	380	1	2/6/2017 11:46:32	R_3Pvjj3YPHfUarks	anonymous	EN	5	4			5	6	6	6	5	5	7	3		1		2	194	20			1	41	10	41	0		5,6
2/6/2017 11:40:21	2/6/2017 12:01:51	0	100	1290	1	2/6/2017 12:01:52	R_1jZkSPmv36MM1Ir	anonymous	EN	4	4			2	2	2	2	2	6	6	2		6		1	68	11		0	1	20	10	32	0	1	2
2/6/2017 11:40:49	2/6/2017 11:46:43	0	100	353	1	2/6/2017 11:46:44	R_OqeDQ7sBlljYaYN	anonymous	EN			4	7	6	6	6	6	6	3	3	5		1		1	4	26		1	1	91	91	47	1	1	6
2/6/2017 11:40:51	2/6/2017 11:59:24	0	100	1113	1	2/6/2017 11:59:26	R_D2a6iCPvwUaTwml	anonymous	EN			4	7	4	5	5	5	5	4	2	5		1		2	68	17		1	1	100	100	38	1	1	4,8
2/6/2017 11:41:06	2/6/2017 11:51:03	0	100	596	1	2/6/2017 11:51:04	R_2CHu6OtFcHlMOAB	anonymous	EN			4	7	5	6	5	5	5	5	3	5		1		1	68	13		1	1	80	90	34	1	1	5,2
2/6/2017 11:41:27	2/6/2017 11:47:27	0	100	359	1	2/6/2017 11:47:28	R_1C7MqjUNNRqomh7	anonymous	EN	4	4			3	7	5	7	5	5	7	1		1		1	68	0		0	1	26	59	21	0	1	5,4
2/6/2017 11:41:32	2/6/2017 11:59:14	0	100	1061	1	2/6/2017 11:59:15	R_3p2L0AU3UfuR9Pu	anonymous	EN			4	7	5	5	5	4	4	6	6	3		1		1	68	12		1	1	95	75	33	1	1	4,6
2/6/2017 11:41:47	2/6/2017 11:59:08	0	100	1041	1	2/6/2017 11:59:09	R_9zUYc2wLSCYhpuN	anonymous	EN	4	4			4	3	4	4	3	6	6	2		6		2	68	4		0	1	34	38	25	0	1	3,6
2/6/2017 11:41:48	2/6/2017 11:45:04	0	100	196	1	2/6/2017 11:45:05	R_12RshpFqiKa9tnk	anonymous	EN	4	4			5	4	4	5	5	4	3	4		1		2	68	11	no	0	1	38	36	32	0	1	4,6
2/6/2017 11:42:16	2/6/2017 11:50:25	0	100	489	1	2/6/2017 11:50:25	R_3fCS5I32mOAQtQd	anonymous	EN			4	7	4	4	4	4	4	6	6	6		2		2	68	24		1	1	77	75	45	1	1	4
2/6/2017 11:42:29	2/6/2017 11:46:01	0	100	211	1	2/6/2017 11:46:02	R_25HE4q7embXtwas	anonymous	EN			4	7	4	4	3	3	5	5	6	2		1		1	68	1		1	1	59	49	22	1	1	3,8
2/6/2017 11:42:44	2/6/2017 12:22:01	0	100	2357	1	2/6/2017 12:22:03	R_3GfTtvou5GLCbBL	anonymous	EN	4	4			4	4	2	3	2	5	6	5		2		1	68	44		0	1	19	20	65	0	1	3
2/6/2017 11:43:00	2/6/2017 11:54:03	0	100	663	1	2/6/2017 11:54:04	R_W6vFd56bPKGBjJD	anonymous	EN	4	4			3	3	3	3	3	5	5	5		2		1	68	25		0	1	20	21	46	0	1	3
2/6/2017 11:44:22	2/6/2017 12:06:14	0	100	1312	1	2/6/2017 12:06:15	R_wLiP5BjRr6pVuPT	anonymous	EN	4	4			6	6	4	6	7	6	5	2		1		1	68	16		0	1	50	80	37	0	1	5,8
2/6/2017 11:44:31	2/6/2017 11:45:53	0	100	81	1	2/6/2017 11:45:55	R_3dKQpBYo3LeNWwp	anonymous	EN	5	6			7	7	6	5	6	5	3	2		4		1	68	21				40	56	42	0		6,2
2/6/2017 11:44:44	2/6/2017 12:10:38	0	100	1554	1	2/6/2017 12:10:39	R_22Sysn9f5Hb0iyH	anonymous	EN			4	7	4	5	4	5	5	6	3	2		1		1	68	16		1	1	70	80	37	1	1	4,6
2/6/2017 11:44:58	2/6/2017 11:59:25	0	100	866	1	2/6/2017 11:59:26	R_2uVUPTDFqFP0w5X	anonymous	EN	4	4			3	3	4	4	4	4	4	2		9		2	194	3		0	1	51	30	24	0	1	3,6
2/6/2017 11:45:06	2/6/2017 11:59:08	0	100	841	1	2/6/2017 11:59:10	R_1DD2uz1UB6rtv1M	anonymous	EN	4	4			6	6	7	6	7	6	6	3		9	disabled	1	194	24		0	1	0	51	45	0	1	6,4
2/6/2017 11:45:14	2/6/2017 11:57:47	0	100	753	1	2/6/2017 11:57:49	R_3PmZ7d1zFxnCRVA	anonymous	EN	4	4			4	3	2	3	5	7	6	3		1		2	68	35		0	1	10	52	56	0	1	3,4
2/6/2017 11:45:41	2/6/2017 11:55:21	0	100	579	1	2/6/2017 11:55:22	R_4JIelwfB2TpSjRL	anonymous	EN			4	7	4	4	4	4	4	7	7	4		2		1	171	39		1	1	81	80	60	1	1	4
2/6/2017 11:46:00	2/6/2017 12:05:31	0	100	1170	1	2/6/2017 12:05:32	R_2Sc5eiICnm0OuJH	anonymous	EN	4	4			6	6	4	2	4	5	3	3		6		1	68	4		0	1	15	29	25	0	1	4,4
2/6/2017 11:46:04	2/6/2017 11:59:03	0	100	779	1	2/6/2017 11:59:04	R_30x8loUCD0fNESB	anonymous	EN			4	7	6	7	7	5	5	6	6	4		1		2	46	23		1	1	100	50	44	1	1	6
2/6/2017 11:46:09	2/6/2017 12:11:43	0	100	1533	1	2/6/2017 12:11:43	R_2D5kbJsfUWAdOC6	anonymous	EN			4	7	7	7	7	7	7	4	6	3		2		2	68	8		1	1	90	100	29	1	1	7
2/6/2017 11:46:37	2/6/2017 12:00:24	0	100	827	1	2/6/2017 12:00:26	R_1LGpcdGXgdfkC0w	anonymous	EN	4	4			6	6	5	5	5	6	6	4		1		2	68	9		0	1	30	50	30	0	1	5,4
2/6/2017 11:47:31	2/6/2017 11:57:09	0	100	578	1	2/6/2017 11:57:10	R_2riHTpsFpSXPQw6	anonymous	EN			4	7	6	6	5	6	6	4	4	5		2		2	68	25		1	1	80	70	46	1	1	5,8
2/6/2017 11:47:34	2/6/2017 11:55:26	0	100	472	1	2/6/2017 11:55:27	R_pSOrHVPgkitBvCV	anonymous	EN			4	7	4	4	4	4	4	5	5	5		1		2	4	21		1	1	66	52	42	1	1	4
2/6/2017 11:48:00	2/6/2017 11:57:03	0	100	543	1	2/6/2017 11:57:04	R_3nIqbHGwOFOM09S	anonymous	EN	6	4			4	2	3	2	3	6	7	4		1		1	4	18			1	19	17	39	0		2,8
2/6/2017 11:49:02	2/6/2017 12:10:50	0	100	1307	1	2/6/2017 12:10:51	R_1jdY5PzQiQZ98kK	anonymous	EN			4	7	6	6	4	6	6	6	6	5		1		1	68	29		1	1	90	75	50	1	1	5,6
2/6/2017 11:49:03	2/6/2017 12:05:02	0	100	958	1	2/6/2017 12:05:03	R_1hZpRMYDyxfhIeg	anonymous	EN	4	6			5	3	4	3	3	6	5	4		1		2	68	13		0		30	20	34	0	1	3,6
2/6/2017 11:49:09	2/6/2017 12:07:17	0	100	1087	1	2/6/2017 12:07:18	R_1LOw0ogjrCDzB1S	anonymous	EN			4	7	4	5	4	4	3	5	3	2		1		1	68	29		1	1	50	50	50	1	1	4
2/6/2017 11:49:36	2/6/2017 11:58:44	0	100	548	1	2/6/2017 11:58:44	R_byp1U0JP5bPFDeZ	anonymous		4	4			7	1	1	1	4	5	5	3		2		1	68	20		0	1	2	2	41	0	1	2,8
2/6/2017 11:50:13	2/6/2017 12:07:36	0	100	1042	1	2/6/2017 12:07:37	R_1pXbxV9ZfvjJbFq	anonymous	EN			4	7	4	4	4	4	4	7	7	3		7		2	40	16		1	1	50	100	37	1	1	4
2/6/2017 11:51:06	2/6/2017 12:09:43	0	100	1116	1	2/6/2017 12:09:44	R_9LxciVV5uQFnTgZ	anonymous	EN	4	4			3	3	3	2	2	5	6	5		1		2	68	35		0	1	4	5	56	0	1	2,6
2/6/2017 11:51:30	2/6/2017 12:02:34	0	100	664	1	2/6/2017 12:02:35	R_2YhpuHf3dLQUoLW	anonymous	EN			4	7	7	4	4	4	4	3	6	3		2		1	68	20	Certainly interesting, though "Alpha" seems to come from another planet.	1	1	85	90	41	1	1	4,6
2/6/2017 11:51:37	2/6/2017 11:58:44	0	100	426	1	2/6/2017 11:58:45	R_3xYnDnmsr2Y1iAp	anonymous	EN			4	7	4	7	4	4	4	7	7	3		1		2	68	36		1	1	100	100	57	1	1	4,6
2/6/2017 11:51:41	2/6/2017 12:13:14	0	100	1293	1	2/6/2017 12:13:16	R_3n8wLRUVCSClAGQ	anonymous	EN	4	4			5	5	6	4	6	7	7	2		1		2	68	27	no thanks	0	1	65	41	48	0	1	5,2
2/6/2017 11:52:18	2/6/2017 12:00:52	0	100	513	1	2/6/2017 12:00:53	R_1KdvphzO6bs3pHV	anonymous	EN			6	7	6	6	4	5	5	6	7	2		1		1	68	12			1	100	50	33	1		5,2
2/6/2017 11:53:31	2/6/2017 12:29:35	0	100	2163	1	2/6/2017 12:29:36	R_ywETrBOoQVAQ1jP	anonymous	EN	4	4			2	2	7	1	2	6	6	7		1		1	4	15		0	1	10	10	36	0	1	2,8
2/6/2017 11:53:36	2/6/2017 12:05:10	0	100	693	1	2/6/2017 12:05:11	R_27fKU77ZCsjkU3S	anonymous	EN			4	7	6	4	5	7	5	5	6	5		1		1	15	18		1	1	55	49	39	1	1	5,4
2/6/2017 11:53:49	2/6/2017 12:35:16	0	100	2487	1	2/6/2017 12:35:17	R_3JrPmT1DhC6iYYA	anonymous	EN			4	7	4	6	5	5	5	5	6	6		2		1	68	19		1	1	88	80	40	1	1	5
2/6/2017 11:55:23	2/6/2017 12:22:19	0	100	1615	1	2/6/2017 12:22:20	R_PGMxxFeMpol81sR	anonymous	EN	5	7			6	6	5	6	5	7	5	2		1		2	68	21				56	77	42	0		5,6
2/6/2017 11:55:31	2/6/2017 12:27:53	0	100	1942	1	2/6/2017 12:27:54	R_1CdVal28gyb2DnE	anonymous	EN	4	7			7	6	7	6	6	7	7	3		1		1	68	34		0		87	87	55	0	1	6,4
2/6/2017 11:56:09	2/6/2017 12:07:09	0	100	659	1	2/6/2017 12:07:10	R_3nDzRLF1ONhCYqu	anonymous	EN			4	7	4	6	5	6	6	6	5	4		6		2	15	10		1	1	49	48	31	1	1	5,4
2/6/2017 11:56:19	2/6/2017 13:33:50	0	100	5851	1	2/6/2017 13:33:52	R_2uQVNhRAkLjskHp	anonymous	EN	5	6			4	4	6	3	4	4	5	1		6		1	68	8				64	62	29	0		4,2
2/6/2017 11:57:05	2/6/2017 12:08:48	0	100	703	1	2/6/2017 12:08:49	R_3iWRnlveHBhyMSS	anonymous	EN			4	7	4	6	4	5	5	3	3	5		2		1	68	30		1	1	63	50	51	1	1	4,8
2/6/2017 11:59:49	2/6/2017 12:20:51	0	100	1261	1	2/6/2017 12:20:53	R_2WA6rb75rTgAgeS	anonymous	EN	4	4			4	4	4	4	3	5	5	5		6		2	68	10		0	1	10	5	31	0	1	3,8
2/6/2017 12:02:41	2/6/2017 12:20:10	0	100	1049	1	2/6/2017 12:20:11	R_22Rktg0sFxhtbNq	anonymous	EN			4	7	5	6	5	6	6	5	7	5		2		1	68	26		1	1	90	81	47	1	1	5,6
2/6/2017 12:04:49	2/6/2017 12:14:36	0	100	586	1	2/6/2017 12:14:37	R_3Hjp2OoRy8WHs1Y	anonymous	EN	4	4			7	7	4	7	7	5	6	3		2		1	45	13		0	1	50	61	34	0	1	6,4
2/6/2017 12:09:55	2/6/2017 12:32:45	0	100	1370	1	2/6/2017 12:32:47	R_3kvug7O7PFxyk0S	anonymous	EN			4	7	4	4	4	4	4	6	1	3		7		2	4	14		1	1	83	92	35	1	1	4
2/6/2017 12:14:11	2/6/2017 12:38:10	0	100	1439	1	2/6/2017 12:38:11	R_zUpptWCYxOzdEsx	anonymous	EN	4	4			4	5	3	4	4	3	5	3		6		1	4	1		0	1	50	30	22	0	1	4
2/6/2017 12:17:24	2/6/2017 12:42:22	0	100	1497	1	2/6/2017 12:42:23	R_1oj3vuKWuycSrcQ	anonymous	EN			4	7	5	5	5	5	5	5	5	5		2		2	68	21		1	1	81	81	42	1	1	5
2/6/2017 12:22:54	2/6/2017 12:45:57	0	100	1382	1	2/6/2017 12:45:58	R_2xxBOOn82TTkm9Q	anonymous	EN	4	4			7	7	4	4	7	6	2	3		2		1	142	10	Nicely put together survey.	0	1	50	100	31	0	1	5,8
2/6/2017 12:36:40	2/6/2017 12:43:47	0	100	427	1	2/6/2017 12:43:48	R_Rh1zHSC8pac2rtL	anonymous	EN	4	4			5	4	6	4	6	3	5	3		1		2	4	8		0	1	82	60	29	0	1	5
2/6/2017 12:44:16	2/6/2017 13:02:56	0	100	1119	1	2/6/2017 13:02:57	R_27x5bV01siGxcEU	anonymous	EN			4	7	4	4	4	4	4	5	5	3		2		2	4	6	Never heard of Company before now plan on looking more into it!	1	1	61	51	27	1	1	4
2/6/2017 12:44:42	2/6/2017 12:50:17	0	100	335	1	2/6/2017 12:50:18	R_30w8uBciWWswk2c	anonymous	EN	4	4			5	3	6	3	5	3	6	3		1		1	4	1		0	1	30	25	22	0	1	4,4
2/6/2017 12:44:54	2/6/2017 12:51:46	0	100	412	1	2/6/2017 12:51:47	R_2D22aS4aCfZG8si	anonymous	EN	6	4			6	6	5	7	5	6	6	2		1		1	130	3			1	62	70	24	0		5,8
2/6/2017 12:45:25	2/6/2017 13:08:29	0	100	1384	1	2/6/2017 13:08:30	R_1MS71qdweWf1Pf8	anonymous	EN			4	7	6	6	5	5	6	5	5	2	Berufsfachschulenabschluss	2		2	68	16		1	1	74	70	37	1	1	5,6
2/6/2017 12:47:08	2/6/2017 12:52:03	0	100	295	1	2/6/2017 12:52:04	R_2bUwDBiLQuhkrGN	anonymous	EN	4	4			5	5	5	5	5	6	6	2		2		1	194	7		0	1	50	70	28	0	1	5
2/6/2017 12:51:11	2/6/2017 13:00:37	0	100	565	1	2/6/2017 13:00:38	R_0Tl4dEAAS6WJeh3	anonymous	EN			4	7	4	4	5	5	5	5	4	4		1		2	4	32		1	1	50	50	53	1	1	4,6
2/6/2017 12:53:12	2/6/2017 13:05:37	0	100	745	1	2/6/2017 13:05:39	R_ThJSuaAhPAct9iV	anonymous	EN	4	4			7	7	7	7	7	7	7	3		1		2	4	11		0	1	50	10	32	0	1	7
2/6/2017 12:57:46	2/6/2017 13:10:21	0	100	755	1	2/6/2017 13:10:22	R_1itm2nyU8fMCXuP	anonymous	EN			4	7	6	6	6	7	6	7	7	4		1		2	156	18	It was interesting.	1	1	91	91	39	1	1	6,2
2/6/2017 13:00:57	2/6/2017 13:17:14	0	100	976	1	2/6/2017 13:17:15	R_2ylTgfpLQysy9sk	anonymous	EN	4	4			2	2	1	2	1	6	6	3		1		2	194	18		0	1	11	4	39	0	1	1,6
2/6/2017 13:03:15	2/6/2017 13:55:50	0	100	3155	1	2/6/2017 13:55:51	R_2wBtVjQ1ICAeYjV	anonymous	EN	4	4			2	1	2	3	1	4	7	4		2		1	51	22		0	1	5	2	43	0	1	1,8
2/6/2017 13:07:24	2/6/2017 13:17:28	0	100	604	1	2/6/2017 13:17:30	R_qVdXcXpS6aRHLm9	anonymous	EN			4	7	2	3	4	4	4	5	6	3		1		1	4	10	Not too sure about what the point was besides how I feel about business ethics right now.	1	1	85	70	31	1	1	3,4
2/6/2017 13:09:09	2/6/2017 13:15:57	0	100	408	1	2/6/2017 13:15:59	R_1MSRw5U5OxNcVyM	anonymous	EN			4	7	7	4	4	7	7	7	7	3		6		2	68	9		1	1	81	70	30	1	1	5,8
2/6/2017 13:10:47	2/6/2017 13:22:22	0	100	694	1	2/6/2017 13:22:23	R_3gOfpif5otJWR4Q	anonymous	EN	4	4			1	1	7	1	1	5	7	2		2		2	4	23		0	1	0	0	44	0	1	2,2
2/6/2017 13:11:50	2/6/2017 13:23:09	0	100	679	1	2/6/2017 13:23:10	R_3qkGmnSagMGLPEY	anonymous	EN			4	7	6	6	6	6	5	5	7	2		1		1	4	17		1	1	100	100	38	1	1	5,8
2/6/2017 13:14:43	2/6/2017 13:20:50	0	100	366	1	2/6/2017 13:20:50	R_2WOkFpDKnEyIeRg	anonymous	EN	5	4			6	6	7	7	7	7	7	5		1		1	4	17			1	81	71	38	0		6,6
2/6/2017 13:15:34	2/6/2017 13:20:24	0	100	289	1	2/6/2017 13:20:25	R_2uBTwtFX26VQKmE	anonymous	EN	4	6			4	4	5	3	3	4	5	3		6		2	91	6		0		55	61	27	0	1	3,8
2/6/2017 13:16:27	2/6/2017 13:26:53	0	100	625	1	2/6/2017 13:26:54	R_4TNIiRStpK4Othf	anonymous	EN			4	7	5	5	6	5	6	3	3	3		1		2	4	29		1	1	80	83	50	1	1	5,4
2/6/2017 13:20:43	2/6/2017 13:28:50	0	100	487	1	2/6/2017 13:28:51	R_2fqYpkVh1uumL0K	anonymous	EN			4	7	7	7	7	7	7	5	6	3		4		1	4	4		1	1	100	100	25	1	1	7
2/6/2017 13:28:07	2/6/2017 13:38:45	0	100	638	1	2/6/2017 13:38:46	R_2Ystd8XGsg7DrVI	anonymous	EN			4	7	6	6	5	6	6	5	5	4		1		1	4	23		1	1	82	83	44	1	1	5,8
2/6/2017 13:28:58	2/6/2017 13:31:58	0	100	179	1	2/6/2017 13:32:00	R_01hlsvSawqqp2zT	anonymous	EN	5	4			7	6	7	6	7	7	7	5		1		1	4	18			1	81	70	39	0		6,6
2/6/2017 13:31:12	2/6/2017 13:33:03	0	100	111	1	2/6/2017 13:33:03	R_2OZtgmUHOQV6OJV	anonymous	EN	5	6			5	5	4	5	5	5	5	2		4		1	68	20				64	47	41	0		4,8
2/6/2017 13:31:21	2/6/2017 13:43:11	0	100	709	1	2/6/2017 13:43:12	R_33fD2b6MQwYp3qJ	anonymous	EN			4	7	7	5	6	5	4	6	6	2		4		1	4	1		1	1	43	70	22	1	1	5,4
2/6/2017 13:31:49	2/6/2017 13:45:16	0	100	806	1	2/6/2017 13:45:16	R_2ru8sTN0FSF3K1z	anonymous	EN	4	6			3	3	3	4	3	5	7	3		7		2	4	15		0		81	25	36	0	1	3,2
2/6/2017 13:42:51	2/6/2017 13:54:51	0	100	719	1	2/6/2017 13:54:52	R_p0hvVBcGmEaaGMV	anonymous	EN			4	8	5	5	5	6	4	5	4	3		4		1	4	11		1		50	71	32	1	1	5
2/6/2017 13:44:52	2/6/2017 14:23:51	0	100	2339	1	2/6/2017 14:23:53	R_2ysmFuTWqkuj2f7	anonymous	EN	4	4			6	6	7	6	6	4	5	2		9		1	167	19
Knowledgeable	0	1	50	49	40	0	1	6,2
2/6/2017 13:45:40	2/6/2017 13:52:04	0	100	383	1	2/6/2017 13:52:05	R_1jMWzR3eiMXb6CD	anonymous	EN			4	7	7	4	4	7	2	7	7	5		8		2	4	48		1	1	98	100	69	1	1	4,8
2/6/2017 13:46:32	2/6/2017 14:31:24	0	100	2692	1	2/6/2017 14:31:26	R_2fDLzE8hQHI5xEd	anonymous	EN			4	7	7	7	7	7	7	7	7	2		1		2	68	34		1	1	100	100	55	1	1	7
2/6/2017 13:46:46	2/6/2017 13:58:47	0	100	721	1	2/6/2017 13:58:49	R_1JFlvqLLmBY7yNm	anonymous	EN	4	4			7	7	7	7	7	7	7	4		7		2	4	36	Very interesting survey. I hope my answers were of some help to your research. I do not make recommendations on businesses to my friends and family. Hence my answers that I wouldn't discuss the company in conversation.	0	1	9	9	57	0	1	7
2/6/2017 13:48:00	2/6/2017 14:05:25	0	100	1044	1	2/6/2017 14:05:26	R_25t2St3SToaTPRq	anonymous	EN			4	7	7	7	7	5	7	7	7	4		1		2	4	28		1	1	99	92	49	1	1	6,6
2/6/2017 13:48:17	2/6/2017 13:58:36	0	100	619	1	2/6/2017 13:58:37	R_1HTsnlvphUBdnX3	anonymous	EN			4	7	6	6	6	6	6	7	7	3		2		2	194	35		1	1	90	92	56	1	1	6
2/6/2017 13:52:15	2/6/2017 13:56:33	0	100	257	1	2/6/2017 13:56:34	R_2uxtH2kRmcqsNGr	anonymous	EN	6	6			2	2	1	2	2	5	5	3		6		2	68	4				52	64	25	0		1,8
2/6/2017 13:53:36	2/6/2017 14:03:25	0	100	589	1	2/6/2017 14:03:26	R_2U4Jp2kwX1dzKn4	anonymous	EN			4	7	6	6	6	6	6	6	2	2		2		1	4	48	No comments, just thank you for your survey.	1	1	100	100	69	1	1	6
2/6/2017 13:55:43	2/6/2017 19:17:20	0	100	19296	1	2/6/2017 19:17:21	R_1Kpdw23uVeuJAgB	anonymous	EN	4	4			4	4	4	4	5	3	3	3		7		2	68	19		0	1	53	51	40	0	1	4,2
2/6/2017 14:34:20	2/6/2017 14:39:26	0	100	305	1	2/6/2017 14:39:28	R_0oDeLXsi86FgcEx	anonymous	EN			4	7	6	6	6	6	6	6	6	4		2		2	4	17		1	1	52	65	38	1	1	6
2/6/2017 14:38:52	2/6/2017 14:52:44	0	100	832	1	2/6/2017 14:53:14	R_3PLek6PskdUIZe0	anonymous	EN	4	4			3	3	4	3	4	6	6	3		6		1	51	3		0	1	11	0	24	0	1	3,4
2/6/2017 14:43:12	2/6/2017 14:54:31	0	100	678	1	2/6/2017 14:55:09	R_3MtIhvdYlEzf0K6	anonymous	EN			4	7	6	6	6	6	6	5	6	3		1		2	4	15		1	1	85	86	36	1	1	6
2/6/2017 15:52:32	2/6/2017 16:06:16	0	100	824	1	2/6/2017 16:06:18	R_3L0IrkvRaCdX1UR	anonymous	EN			4	7	7	7	7	7	7	6	6	6		1		2	52	24		1	1	70	50	45	1	1	7
2/6/2017 15:54:10	2/6/2017 16:08:42	0	100	871	1	2/6/2017 16:08:43	R_2tFf4p4Vc5W2Tef	anonymous	EN	4	4			6	6	6	7	6	6	6	3		7		2	4	18		0	1	5	11	39	0	1	6,2
2/6/2017 15:54:29	2/6/2017 16:04:20	0	100	591	1	2/6/2017 16:04:22	R_3GeQv7FTpR93hEG	anonymous	EN	4	4			5	1	4	2	2	7	7	5		2		2	4	26		0	1	1	5	47	0	1	2,8
2/6/2017 15:58:15	2/6/2017 16:09:27	0	100	672	1	2/6/2017 16:09:29	R_1IRfA02TAFMmcP9	anonymous	EN			4	7	3	4	5	5	4	5	4	2		7		2	68	16		1	1	40	50	37	1	1	4,2
