# Supplementary material for: Humanizing Stakeholders by Rethinking Business
Source: Front Psychol. 2021 Sep 22;12:687067. doi: 10.3389/fpsyg.2021.687067 (PMC8493002; doi:10.3389/fpsyg.2021.687067)
Supplement: Supplementary file 2 [file Data_Sheet_2.CSV]

StartDate	EndDate	Status	Progress	Duration__in_seconds_	Finished	RecordedDate	ResponseId	RecipientLastName	RecipientFirstName	RecipientEmail	ExternalReference	DistributionChannel	UserLanguage	intro	C1P	C2P	C1S	C2S	leg_1	leg_2	leg_3	leg_4	leg_5	leg_6	IDAQE_1	IDAQE_2	IDAQE_3	IDAQE_4	IDAQE_5	IDAQE_1.0	IDAQE_2.0	IDAQE_3.0	IDAQE_4.0	IDAQE_5.0	leg2_1	leg2_2	leg2_3	leg2_4	leg2_5	leg2_6	mc1	mc2	real_1	real_2	EDU	EDU_7_TEXT	BE	BE_3_TEXT	OCC
4/23/2019 19:46:20	4/23/2019 20:00:33	0	100	852	1	4/23/2019 20:00:33	R_1pDPju0dPNPTqNQ					anonymous	NL	1			4	7	7	7	7	7	7	7	7	7	7	7	7												100	100	5	7	3		2		1
4/23/2019 18:52:46	4/23/2019 21:50:19	0	100	10652	1	4/23/2019 21:50:19	R_Z4tDjdF6SaeffuV					anonymous	NL	1			4	7												4	5	4	5	5	6	6	6	6	6	6	100	100	4	7	3		2		1
4/24/2019 13:25:08	4/24/2019 13:42:21	0	100	1032	1	4/24/2019 13:42:22	R_Qayu7dFgV7YWP17					anonymous	NL	1			4	7	7	6	6	4	5	5	5	5	4	4	6												100	100	2	3	3		2		6
4/25/2019 15:28:10	4/25/2019 15:36:52	0	100	521	1	4/25/2019 15:36:53	R_XNSXx2vvWNkpD5T					anonymous	NL	1			4	7	6	7	7	6	6	7	6	6	6	6	6												100	100	4	5	3		2		1
5/1/2019 14:11:30	5/1/2019 14:14:46	0	100	196	1	5/1/2019 14:14:47	R_33fdSLU4xHVQceF					anonymous	NL	1			4	7	7	7	7	7	7	7	7	7	7	7	7												100	100	7	7	5		2		6
4/24/2019 21:50:18	4/24/2019 21:55:05	0	100	286	1	4/24/2019 21:55:08	R_3MRRIm2z5PyFZ3z					anonymous	NL	1			4	7												5	6	6	4	5	5	5	4	6	5	5	100	89	6	3	5		1		6
4/23/2019 12:19:44	4/23/2019 12:26:33	0	100	408	1	4/23/2019 12:26:33	R_1GK6bKaN4QyZj4X					anonymous	EN	1			4	7												5	6	4	6	5	5	6	4	5	5	5	88	100	2	1	4		2		6
4/25/2019 19:49:18	4/25/2019 19:58:39	0	100	560	1	4/25/2019 19:58:39	R_2BeC1baoQ67RHGW					anonymous	NL	1			4	7	6	5	7	4	4	5	6	6	4	5	6												95	93	6	7	5		2		6
4/25/2019 14:13:41	4/25/2019 15:21:24	0	100	4062	1	4/25/2019 15:21:24	R_21GH09GhjNNeWeD					anonymous	NL	1			4	7												4	6	6	6	7	5	5	5	6	5	5	94	93	3	3	4		1		6
4/26/2019 17:41:19	4/26/2019 17:54:00	0	100	761	1	4/26/2019 17:54:01	R_BYz8taJi1MjtvKV					anonymous	NL	1			4	7	5	5	5	5	4	5	4	7	6	7	5												100	81	1	1	5		2		2
4/25/2019 17:42:20	4/25/2019 17:48:24	0	100	363	1	4/25/2019 17:48:25	R_1jIm3Lrm2dbWkKw					anonymous	NL	1			4	7	7	7	7	7	7	7	7	6	6	7	6												90	90	5	3	3		2		6
4/27/2019 9:00:47	4/27/2019 9:08:20	0	100	452	1	4/27/2019 9:08:20	R_d4loFUzsz608p9f					anonymous	NL	1			4	7	6	7	6	7	6	6	6	6	6	6	6												90	90	6	6	5		2		6
4/30/2019 22:01:57	4/30/2019 22:08:29	0	100	392	1	4/30/2019 22:08:30	R_25A6vt189aDAN6m					anonymous	NL	1			4	7	7	6	7	6	6	7	7	7	7	7	7												100	80	6	6	2		2		6
4/25/2019 14:32:09	4/25/2019 14:51:14	0	100	1145	1	4/25/2019 14:51:14	R_1DLJUmrYYJ55eF9					anonymous	NL	1			4	7	5	4	4	5	4	6	5	3	6	3	3												87	89	2	3	3		1		6
4/24/2019 15:39:32	4/24/2019 15:50:45	0	100	673	1	4/24/2019 15:50:46	R_2V43N8LtTmhfVLe					anonymous	NL	1			4	7												6	6	6	6	5	6	6	6	6	5	6	90	85	5	6	3		1		1
4/24/2019 16:02:32	4/24/2019 16:15:32	0	100	779	1	4/24/2019 16:15:32	R_2tDnEjXP8MXUJfH					anonymous	NL	1			4	7												5	4	5	4	4	6	6	6	6	7	6	100	75	4	4	2		2		1
4/30/2019 16:52:39	4/30/2019 17:05:43	0	100	784	1	4/30/2019 17:05:44	R_2E4xfpD1xBelYeY					anonymous	NL	1			4	7	5	6	6	5	5	7	6	6	6	6	7												90	85	5	3	5		2		6
4/23/2019 17:35:59	4/23/2019 17:50:40	0	100	880	1	4/23/2019 17:50:41	R_2uBuC0f3cME4YZW					anonymous	EN	1			4	7												4	4	4	3	3	5	4	5	4	5	6	89	85	3	2	3		1		6
4/23/2019 12:30:41	4/23/2019 21:07:21	0	100	31000	1	4/23/2019 21:07:22	R_12EVOJX4EeegCbM					anonymous	EN	1			4	7	5	5	6	5	5	5	4	5	6	6	6												88	85	2	4	4		1		6
4/23/2019 20:34:05	4/23/2019 20:46:13	0	100	727	1	4/23/2019 20:46:15	R_NWNhRCB0tdLh21j					anonymous	NL	1			4	7	6	6	6	3	6	6	4	7	4	4	4												91	81	4	7	3		2		1
4/27/2019 10:02:49	4/27/2019 10:10:46	0	100	476	1	4/27/2019 10:10:46	R_2YteLN6AR3ZHmdi					anonymous	NL	1			4	7	6	6	7	6	6	6	5	4	6	6	6												85	86	4	3	3		1		1
4/24/2019 8:16:37	4/24/2019 8:29:38	0	100	780	1	4/24/2019 8:29:38	R_2zUziYKgYHQI94r					anonymous	NL	1			4	7	6	7	4	7	7	5	2	2	2	2	2												90	80	3	5	3		1		1
4/24/2019 13:42:04	4/24/2019 13:54:41	0	100	757	1	4/24/2019 13:54:45	R_3EGwIMj9z8imYVn					anonymous	NL	1			4	7	7	7	7	5	7	7	6	6	6	7	6												80	90	1	1	3		1		6
4/24/2019 20:43:19	4/24/2019 20:51:26	0	100	487	1	4/24/2019 20:51:26	R_3kNB2QwA6mBnJBE					anonymous	NL	1			4	7												6	6	7	7	6	6	7	6	5	6	7	85	85	6	6	3		2		6
4/28/2019 18:51:35	4/28/2019 18:54:53	0	100	198	1	4/28/2019 18:54:54	R_WcieTuIwCWs30D7					anonymous	NL	1			4	7												5	5	5	5	5	5	6	5	5	6	6	80	90	5	5	4		1		6
4/30/2019 20:31:39	4/30/2019 20:44:01	0	100	741	1	4/30/2019 20:44:01	R_2zZLC8h9Sz0QU40					anonymous	NL	1			4	7												4	4	5	5	5	6	6	6	5	6	4	80	89	4	7	5		1		2
4/29/2019 14:31:31	4/29/2019 14:38:06	0	100	394	1	4/29/2019 14:38:06	R_2fpvsGEiVzTiR9C					anonymous	NL	1			4	7	4	5	4	6	5	4	6	6	5	5	6												89	79	5	3	5		2		6
5/2/2019 17:29:16	5/2/2019 17:31:28	0	100	132	1	5/2/2019 17:31:29	R_290RuQMvsDC7adc					anonymous	NL	1			4	7	6	6	7	6	7	6	7	7	6	6	7												83	85	7	6	5		1		2
4/26/2019 13:30:10	4/26/2019 13:35:51	0	100	341	1	4/26/2019 13:35:52	R_p4NnqWQxy4RXMvD					anonymous	NL	1			4	7	5	6	6	5	6	6	4	4	4	4	4												79	88	3	3	4		2		6
4/30/2019 17:03:54	4/30/2019 17:10:53	0	100	419	1	4/30/2019 17:10:54	R_cwjQKYJQLQ0VkQ1					anonymous	NL	1			4	7												5	5	5	5	4	6	6	6	6	6	6	75	90	4	4	4		2		6
4/23/2019 20:26:14	4/23/2019 20:29:39	0	100	205	1	4/23/2019 20:29:40	R_3fu6r1Z8h7NfFAd					anonymous	NL	1			4	7	6	6	5	5	6	4	7	7	5	7	4												77	86	7	7	2		1		1
4/27/2019 12:03:56	4/27/2019 12:14:04	0	100	608	1	4/27/2019 12:14:04	R_3mdXSAcbksrljfZ					anonymous	NL	1			4	7	7	7	7	6	7	7	7	4	7	4	6												70	93	2	6	5		2		6
4/23/2019 13:03:57	4/23/2019 13:14:20	0	100	622	1	4/23/2019 13:14:21	R_1l5ixXzzmUQK9i4					anonymous	EN	1			4	7	4	4	4	6	4	5	4	4	5	6	5												77	85	4	4	3		2		3
4/25/2019 16:27:50	4/25/2019 16:38:42	0	100	652	1	4/25/2019 16:38:42	R_OxvEanexKhlC65j					anonymous	NL	1			4	7												7	6	7	7	7	7	7	7	7	7	7	81	81	3	3	5		2		1
4/24/2019 17:42:27	4/24/2019 17:45:31	0	100	183	1	4/24/2019 17:45:31	R_bQreKprUfDunJ2F					anonymous	NL	1			4	7												5	6	5	7	6	5	6	6	7	6	7	82	77	6	6	5		1		2
4/29/2019 20:17:03	4/29/2019 20:26:03	0	100	540	1	4/29/2019 20:26:04	R_8HcN99tkLYagJlT					anonymous	NL	1			4	7												5	5	5	5	5	4	4	6	4	3	3	79	79	3	3	4		2		6
4/25/2019 0:17:30	4/25/2019 0:21:28	0	100	238	1	4/25/2019 0:21:28	R_1PUCB9vP4JAGUqm					anonymous	NL	1			4	7												7	7	6	7	6	7	7	7	6	6	6	79	78	6	6	2		2		8
4/24/2019 8:31:32	4/24/2019 8:42:15	0	100	643	1	4/24/2019 8:42:16	R_1NmlyvHP6Qnk1T0					anonymous	NL	1			4	7												5	5	4	5	6	6	6	5	6	6	6	77	79	6	7	3		2		1
4/23/2019 15:19:45	4/23/2019 15:30:34	0	100	648	1	4/23/2019 15:30:34	R_3QKmEwBsmynRCda					anonymous	EN	1			4	7												7	7	6	6	7	7	6	5	5	7	6	70	85	5	5	5		1		6
4/25/2019 0:09:33	4/25/2019 0:11:57	0	100	143	1	4/25/2019 0:11:57	R_AGtlyrDNCW68HEB					anonymous	NL	1			4	7	5	6	5	5	6	4	7	6	6	7	7												80	75	6	6	4		1		3
4/25/2019 7:14:20	4/25/2019 7:25:12	0	100	651	1	4/25/2019 7:25:12	R_Ad3sSaVqzxeCi7n					anonymous	NL	1			4	7	6	6	6	6	6	6	5	5	4	5	4												83	71	4	3	2		2		1
4/26/2019 14:31:44	4/26/2019 14:50:33	0	100	1128	1	4/26/2019 14:50:33	R_1n2UQtA8hCPIQTA					anonymous	NL	1			4	7	5	7	6	5	5	6	6	6	7	6	7												67	86	6	5	3		1		6
5/3/2019 11:04:31	5/3/2019 11:12:24	0	100	473	1	5/3/2019 11:12:25	R_3JnmwLZlMsu9IEO					anonymous	NL	1			4	7												5	6	5	5	6	6	6	6	6	6	6	93	60	5	3	3		2		6
4/23/2019 8:38:17	4/23/2019 8:49:58	0	100	700	1	4/23/2019 8:49:58	R_2DLAeu2NK1UABe3					anonymous	EN	1			4	7	5	6	5	6	6	5	6	5	6	6	6												81	71	3	3	5		1		6
4/23/2019 13:59:14	4/23/2019 14:14:02	0	100	887	1	4/23/2019 14:14:02	R_BAtu7eKE6urwmvn					anonymous	EN	1			4	7	5	5	5	5	4	3	4	4	4	4	4												81	70	1	4	3		2		1
4/24/2019 17:56:56	4/24/2019 18:07:36	0	100	639	1	4/24/2019 18:07:37	R_2SIgb31uWfb1gmt					anonymous	NL	1			4	7												4	5	5	5	6	5	6	5	5	4	5	81	70	4	6	3		1		6
4/23/2019 19:33:16	4/23/2019 20:12:34	0	100	2357	1	4/23/2019 20:12:34	R_2dEEzGXeepUqo6t					anonymous	NL	1			4	7												5	4	5	6	4	5	5	6	4	5	4	72	78	6	6	3		2		1
4/30/2019 12:02:54	4/30/2019 12:04:49	0	100	114	1	4/30/2019 12:04:49	R_10TqUhZqpVwrqdY					anonymous	NL	1			4	7												5	5	5	5	5	5	5	6	5	5	5	70	80	6	6	4		1		6
5/3/2019 18:46:58	5/3/2019 18:57:25	0	100	627	1	5/3/2019 18:57:25	R_a5kyfBT3uSMesBH					anonymous	NL	1			4	7	6	6	6	6	6	6	6	6	6	6	6												75	75	4	6	3		3		1
4/23/2019 17:04:46	4/23/2019 23:27:04	0	100	22938	1	4/23/2019 23:27:05	R_25vaXySc3wzW03L					anonymous	EN	1			4	7												3	4	6	5	4	6	6	5	6	5	6	70	79	3	4	3		2		1
4/23/2019 18:08:21	4/23/2019 18:21:09	0	100	768	1	4/23/2019 18:21:10	R_1pMbAsoymVV61d7					anonymous	NL	1			4	7	7	6	7	5	7	7	5	5	4	6	4												67	79	3	4	5		1		1
4/23/2019 18:45:16	4/23/2019 19:00:44	0	100	927	1	4/23/2019 19:00:44	R_WebwT0iT8xpBrBT					anonymous	NL	1			4	7												5	3	4	6	5	7	7	7	6	7	6	71	75	5	6	3		1		1
5/1/2019 9:17:40	5/1/2019 9:27:27	0	100	586	1	5/1/2019 9:27:27	R_1OZ73f73wXe8VcX					anonymous	NL	1			4	7												5	6	5	5	5	6	6	6	6	6	6	71	75	6	6	5		1		6
4/23/2019 18:20:12	4/23/2019 18:33:27	0	100	794	1	4/23/2019 18:33:27	R_3lWz5wlQ4wjjFt9					anonymous	NL	1			4	7	6	6	6	6	6	6	6	6	6	6	6												91	52	3	3	3		2		1
4/23/2019 17:45:28	4/23/2019 17:48:42	0	100	193	1	4/23/2019 17:48:42	R_3QPqBJxEzeqV7yb					anonymous	NL	1			4	7												6	7	5	6	5	6	7	6	7	5	7	70	72	4	5	3		2		1
4/23/2019 21:01:12	4/24/2019 10:08:58	0	100	47266	1	4/24/2019 10:08:58	R_2Sdz86aablREKfc					anonymous	NL	1			4	7	7	7	7	6	6	6	7	7	7	6	7												50	91	7	6	4		1		2
4/23/2019 20:05:02	4/23/2019 20:15:13	0	100	611	1	4/23/2019 20:15:16	R_3jebF115h5BgAUX					anonymous	NL	1			4	7												6	7	5	6	5	6	5	6	4	4	4	65	75	7	7	5		1		2
4/26/2019 12:38:50	4/26/2019 12:57:49	0	100	1139	1	4/26/2019 12:57:49	R_24wMXnXFrdc30Kh					anonymous	NL	1			4	7												5	4	5	4	4	5	5	4	5	4	5	71	65	5	4	3		2		6
4/24/2019 9:45:16	4/24/2019 9:58:20	0	100	783	1	4/24/2019 9:58:21	R_yWQkkVFDwuEOkut					anonymous	NL	1			4	7	5	6	6	3	6	6	4	4	4	4	4												65	70	5	5	4		1		1
4/24/2019 14:30:51	4/24/2019 15:18:02	0	100	2830	1	4/24/2019 15:18:03	R_secEb9H96ckmNvb					anonymous	NL	1			4	7	6	6	5	4	6	4	5	5	5	5	5												58	77	5	5	3		2		6
4/23/2019 21:35:40	4/23/2019 21:42:05	0	100	385	1	4/23/2019 21:42:06	R_3QXdaKTWijFsU2n					anonymous	NL	1			4	7												6	5	5	4	5	4	5	5	4	5	5	66	67	3	4	5		1		1
4/25/2019 18:05:40	4/25/2019 18:10:41	0	100	300	1	4/25/2019 18:10:42	R_2rrbROqcIR9iOYU					anonymous	NL	1			4	7												6	3	6	6	6	6	6	6	6	6	6	68	65	3	2	5		2		6
4/23/2019 22:29:19	4/23/2019 22:43:49	0	100	869	1	4/23/2019 22:43:49	R_205ohwnXqscktGx					anonymous	NL	1			4	7	7	7	7	7	7	7	6	6	6	5	5												50	81	3	5	3		2		1
4/29/2019 13:12:33	4/29/2019 13:17:16	0	100	282	1	4/29/2019 13:17:16	R_31m9KyHvtL9puMo					anonymous	NL	1			4	7												6	5	6	6	5	6	6	6	6	7	7	50	81	5	2	5		1		6
4/23/2019 12:31:15	4/23/2019 12:38:37	0	100	442	1	4/23/2019 12:38:38	R_3J2YSE8YYW5pgmt					anonymous	EN	1			4	7	5	5	5	5	5	5	6	4	6	6	7												61	66	4	4	2		2		1
4/24/2019 17:19:56	4/24/2019 17:24:32	0	100	276	1	4/24/2019 17:24:32	R_1f1K03ezYyVKvBm					anonymous	NL	1			4	7												7	7	3	4	5	6	5	5	7	4	6	64	63	6	4	3		2		1
4/23/2019 13:07:02	4/23/2019 13:39:53	0	100	1970	1	4/23/2019 13:39:54	R_1rAn1bGVc5XkdPM					anonymous	EN	1			4	7												5	3	5	7	6	7	7	7	6	7	7	40	85	3	2	2		2		4
4/25/2019 10:15:59	4/25/2019 10:25:46	0	100	586	1	4/25/2019 10:25:46	R_3exj3KfwVHsCv6l					anonymous	NL	1			4	7	5	6	6	4	5	5	5	6	5	6	6												59	65	5	6	3		1		6
4/24/2019 13:02:40	4/24/2019 13:18:23	0	100	942	1	4/24/2019 13:18:23	R_2Cv75KkNNtlUrIA					anonymous	NL	1			4	7												5	5	5	6	5	6	6	6	5	6	6	70	50	4	5	4		2		6
4/25/2019 14:30:07	4/25/2019 15:17:17	0	100	2829	1	4/25/2019 15:17:17	R_3gYnbGRpwnEQoLv					anonymous	NL	1			4	7	7	7	7	7	7	7	7	7	7	7	7												63	57	4	5	3		2		6
4/25/2019 20:23:24	4/25/2019 20:34:51	0	100	687	1	4/25/2019 20:34:52	R_qFwGn7KVqTYbbnr					anonymous	NL	1			4	7												6	5	6	6	6	5	6	4	1	5	6	56	60	5	3	4		1		6
4/24/2019 10:11:46	4/24/2019 10:22:07	0	100	621	1	4/24/2019 10:22:08	R_3lApKkr4R3jJdJu					anonymous	NL	1			4	7	5	5	6	6	5	5	6	5	6	5	5												50	65	4	3	5		1		1
4/25/2019 14:23:08	4/25/2019 14:38:44	0	100	936	1	4/25/2019 14:38:45	R_1Upbm3QLajYnKRH					anonymous	NL	1			4	7												4	4	4	5	5	7	7	7	7	7	7	54	60	3	4	5		2		6
4/27/2019 15:19:44	4/27/2019 15:32:19	0	100	754	1	4/27/2019 15:32:19	R_25synLfpmK8vXhe					anonymous	NL	1			4	7	4	4	4	4	4	4	4	5	4	4	5												51	54	4	7	3		2		1
5/3/2019 14:07:59	5/3/2019 14:14:12	0	100	373	1	5/3/2019 14:14:13	R_Ojoq1gTe9GTDlsd					anonymous	NL	1			4	7												4	1	6	5	3	2	7	5	6	6	7	64	41	5	5	3		1		1
5/1/2019 15:52:30	5/1/2019 15:57:18	0	100	287	1	5/1/2019 15:57:18	R_3PbHmC9kVigJ4VM					anonymous	NL	1			4	7												6	2	6	7	2	7	6	6	6	6	6	50	51	5	5	5		2		6
4/24/2019 15:47:21	4/24/2019 15:56:37	0	100	555	1	4/24/2019 15:56:37	R_zTN92cIUUPh2Vwt					anonymous	NL	1			4	7												6	6	4	7	7	7	7	7	7	7	7	50	50	7	7	3		1		2
5/10/2019 7:27:17	5/10/2019 7:40:10	0	100	772	1	5/10/2019 7:40:10	R_1r9tzfiCP475uaG					anonymous	NL	1			4	7												5	4	5	5	4	5	5	4	4	5	4	50	40	3	4	4		1		1
4/29/2019 20:22:02	4/29/2019 21:26:12	0	100	3850	1	4/29/2019 21:26:12	R_1GQcBaYD6VPnTcD					anonymous	NL	1			5	7	7	5	7	6	6	5	6	6	6	7	7												100	100	2	3	5		1		1
5/2/2019 20:52:28	5/2/2019 21:01:26	0	100	538	1	5/2/2019 21:01:27	R_2ZE09YUiKhmn5nO					anonymous	NL	1			6	7												5	6	4	6	5	5	5	6	6	5	6	94	91	3	5	5		1		6
4/26/2019 18:34:17	5/1/2019 16:38:33	0	100	425056	1	5/1/2019 16:38:34	R_30f2PnMIAu0HRhU					anonymous	NL	1	4	6			7	4	7	4	7	4	4	1	4	4	1												81	100	1	1	3		2		2
4/23/2019 19:16:28	4/23/2019 19:31:09	0	100	880	1	4/23/2019 19:31:15	R_2QxlaUDpooeIOp2					anonymous	NL	1			6	7												4	5	4	4	5	4	3	4	3	2	3	81	90	2	5	5		1		1
Het onderwerp en de vragen komen nu enigszins uit de lucht vallen. Laat de link naar het onderzoek vergezeld gaan met een intro wie je bent en waar het onderzoek voor bedoeld is. Hopelijk kan je dit nog toevoegen, zal de respons zeker vergroten. Groet, Hendrik Jan.		4,4	3,16666666666667	53	1
5/2/2019 17:52:27	5/2/2019 17:59:58	0	100	451	1	5/2/2019 17:59:59	R_3M56ufX9LiLkdSm					anonymous	NL	1	4	7														4	4	4	4	4	4	4	4	4	4	4	80	80	5	5	5		2		6
4/22/2019 23:20:46	4/22/2019 23:23:59	0	100	192	1	4/22/2019 23:23:59	R_1eOw1jENdKxa0i6					anonymous	EN	1			4	4	6	7	5	7	6	7	6	7	6	7	7												88	70	6	5	4		1		6
4/29/2019 19:44:06	4/29/2019 19:49:24	0	100	317	1	4/29/2019 19:49:24	R_4HMF6wNWT6heJJD					anonymous	NL	1			6	6	6	6	6	5	6	5	6	5	6	6	5												72	80	3	5	4		2		6
5/1/2019 11:19:25	5/1/2019 11:30:23	0	100	658	1	5/1/2019 11:30:24	R_12fFDF2yLLmmVtA					anonymous	NL	1			4	6	6	7	6	6	7	7	7	5	4	7	7												70	80	4	1	3		1		6
5/3/2019 14:41:58	5/3/2019 14:43:21	0	100	82	1	5/3/2019 14:43:22	R_pymG7AUrTzwdeMh					anonymous	NL	1			6	4	4	4	5	5	4	3	3	5	4	5	4												64	84	4	3	5		2		6
4/25/2019 8:16:50	4/25/2019 8:20:37	0	100	226	1	4/25/2019 8:20:37	R_D682Es8UUsxhz7r					anonymous	NL	1	6	6			6	6	6	6	6	6	4	7	6	6	6												72	71	6	6	3		2		6
4/24/2019 7:38:09	4/24/2019 7:45:29	0	100	439	1	4/24/2019 7:45:29	R_2cCxdJ2hhRuPwxY					anonymous	NL	1			6	7	5	7	5	4	6	6	6	6	6	4	5												65	70	4	6	3		2		1
4/25/2019 13:01:32	4/25/2019 13:05:21	0	100	229	1	4/25/2019 13:05:22	R_2OHfbDftsjIoWPH					anonymous	NL	1			4	6												5	5	5	5	5	5	5	5	5	5	5	65	68	6	6	6		2		3
4/29/2019 14:59:01	4/29/2019 15:10:51	0	100	709	1	4/29/2019 15:10:53	R_pzsLhspGY9vPUpX					anonymous	NL	1	4	6			4	5	6	4	5	4	6	4	5	5	5												67	62	5	5	3		1		6
4/23/2019 18:33:42	4/23/2019 18:41:11	0	100	449	1	4/23/2019 18:41:11	R_21ifZrdUQKkAsjr					anonymous	NL	1			4	6	7	7	7	7	7	7	7	5	6	7	7												30	80	3	3	3		2		1
4/30/2019 17:33:06	4/30/2019 17:34:36	0	100	90	1	4/30/2019 17:34:37	R_2WNITgqnMnXLABL					anonymous	NL	1			5	7												4	4	4	4	4	4	4	4	4	4	4	51	53	4	5	4		1		6
4/24/2019 8:30:07	4/24/2019 8:47:29	0	100	1042	1	4/24/2019 8:47:30	R_1QzmKq0TpdoZrph					anonymous	NL	1	4	6			7	7	7	5	6	6	6	4	7	6	7												50	50	5	6	3		2		9
4/23/2019 13:33:20	4/23/2019 19:56:15	0	100	22975	1	4/23/2019 19:56:19	R_PFzTGRfoHKseac1					anonymous	EN	1	6	4														3	1	4	3	1	6	6	6	4	7	7	28	9	6	4	4		2		6
4/23/2019 16:08:25	4/23/2019 19:28:18	0	100	11992	1	4/23/2019 19:28:18	R_12KYKoZnOmoxZs1					anonymous	EN	1	6	4														4	4	4	5	3	6	6	6	5	6	6	6	9	7	7	4		2		1
5/2/2019 17:31:34	5/2/2019 17:37:00	0	100	326	1	5/2/2019 17:37:00	R_3LchoqGEkC9rgGO					anonymous	NL	1	4	4			5	5	5	5	5	5	3	2	6	3	3												97	96	6	6	5		1		6
4/29/2019 11:08:44	4/29/2019 11:18:57	0	100	612	1	4/29/2019 11:18:58	R_aeLhSn5TYKAgoet					anonymous	NL	1	4	4			6	7	7	6	6	7	4	7	6	6	7												75	72	4	3	3		1		6
4/24/2019 13:24:51	4/24/2019 13:43:02	0	100	1091	1	4/24/2019 13:43:03	R_301WWTCsL0rwlgQ					anonymous	NL	1	4	4														5	1	7	4	3	5	7	6	6	6	7	72	74	3	7	3		2		1
4/30/2019 20:04:51	4/30/2019 21:56:14	0	100	6682	1	4/30/2019 21:56:14	R_2pVtNveOjpjmjFz					anonymous	NL	1	4	4			6	4	4	5	3	3	5	5	4	4	6												75	60	4	5	3		2		6
4/23/2019 20:18:48	4/23/2019 20:26:44	0	100	476	1	4/23/2019 20:26:47	R_AgFdIGzrTVMzoch					anonymous	NL	1	4	4														3	3	4	5	4	4	4	4	3	4	5	55	70	2	4	3		1		1
5/2/2019 17:09:38	5/2/2019 17:15:01	0	100	322	1	5/2/2019 17:15:01	R_2zu6RiCzLE2H2Ye					anonymous	NL	1	4	4			6	5	6	6	6	5	6	5	6	5	6												71	50	6	5	5		2		6
5/3/2019 14:07:22	5/3/2019 14:12:02	0	100	279	1	5/3/2019 14:12:02	R_2sdyXbGY9pi7vqN					anonymous	NL	1	4	4			6	6	6	6	6	6	7	4	6	6	6												50	65	5	3	3		2		3
5/1/2019 8:53:43	5/1/2019 9:00:58	0	100	435	1	5/1/2019 9:00:59	R_1d5FAjbKIK5I8ij					anonymous	NL	1	4	4			7	6	6	6	6	5	4	5	5	6	6												44	70	5	3	3		1		6
4/23/2019 16:48:09	4/23/2019 16:57:52	0	100	583	1	4/23/2019 16:57:52	R_pgwyowFiAfs8Dh7					anonymous	EN	1	4	4			3	5	3	4	6	5	5	5	5	5	5												27	79	6	6	3		1		3
4/29/2019 9:15:16	4/29/2019 9:20:24	0	100	307	1	4/29/2019 9:20:24	R_3kGIUd9aRz5EDSM					anonymous	NL	1	4	4														4	4	4	5	5	5	5	4	4	4	4	48	55	5	4	3		1		3
4/30/2019 9:04:05	4/30/2019 9:09:56	0	100	351	1	4/30/2019 9:09:56	R_p4Q38IRIl01XTkR					anonymous	NL	1	4	4														4	4	4	4	4	5	5	5	5	7	5	51	50	2	5	5		2		6
4/23/2019 18:36:03	4/23/2019 21:16:11	0	100	9608	1	4/23/2019 21:16:17	R_300IUXMZgJ57FJk					anonymous	NL	1	4	4														4	4	4	4	4	4	4	4	4	4	4	51	48	4	4	2		2		1
4/24/2019 20:35:04	4/24/2019 20:51:18	0	100	973	1	4/24/2019 20:51:19	R_30w2FIzmBIW7MpI					anonymous	NL	1	4	4			7	7	7	7	7	7	7	7	7	7	7												30	65	6	6	3		2		8
4/27/2019 10:29:35	4/27/2019 10:31:17	0	100	102	1	4/27/2019 10:31:17	R_3g6EoGngGP48uaC					anonymous	NL	1	4	4			4	5	6	4	5	4	3	5	4	4	4												47	46	4	4	5		1		6
4/24/2019 10:11:03	4/24/2019 14:27:01	0	100	15358	1	4/24/2019 14:27:02	R_1GPUCBLzSNyvnhZ					anonymous	NL	1	4	4			6	6	7	4	5	6	5	4	4	5	2												29	58	7	7	5		1		1
4/23/2019 17:05:02	4/23/2019 17:19:09	0	100	846	1	4/23/2019 17:19:09	R_3Jg7erlAZiHiRjN					anonymous	EN	1	4	4														4	3	4	5	3	4	6	4	5	5	5	50	30	4	4	3		1		1
4/26/2019 13:13:09	4/26/2019 13:22:35	0	100	565	1	4/26/2019 13:22:35	R_26o6wqLmbtEkgYw					anonymous	NL	1	4	4			5	5	5	5	5	5	5	5	5	5	5												15	62	3	3	5		2		6
4/25/2019 17:23:37	4/25/2019 17:29:25	0	100	348	1	4/25/2019 17:29:26	R_2B9ZfCpyXDnLz9J					anonymous	NL	1	4	4														4	3	3	5	3	5	6	4	5	5	5	13	62	4	4	5		1		6
4/23/2019 19:31:55	4/23/2019 19:44:32	0	100	757	1	4/23/2019 19:44:37	R_2y2XaX4422gg4xz					anonymous	NL	1	4	4			6	6	6	6	6	6	4	3	4	4	4												25	49	4	3	3		2		6
4/25/2019 20:02:07	4/25/2019 20:10:12	0	100	485	1	4/25/2019 20:10:12	R_3lSybxRqJAgcmVg					anonymous	NL	1	4	4			5	6	5	6	6	5	3	3	5	5	5												31	40	5	3	3		1		6
4/23/2019 21:02:58	4/23/2019 21:13:19	0	100	621	1	4/23/2019 21:13:20	R_1KlITiyLVSQHMbq					anonymous	NL	1	4	4														5	5	3	5	5	5	5	6	5	5	5	30	40	5	5	5		2		6
4/25/2019 19:36:34	4/25/2019 19:54:21	0	100	1066	1	4/25/2019 19:54:21	R_bf8UD2VhaI4BPB7					anonymous	NL	1	4	4			7	6	6	5	5	6	6	6	6	7	7												18	45	5	7	4		1		3
4/23/2019 18:46:08	4/23/2019 19:04:01	0	100	1072	1	4/23/2019 19:04:01	R_3n7M2YZcuYLI3RI					anonymous	NL	1	4	4														3	3	2	4	5	5	6	4	6	6	6	40	20	4	4	3		2		1
4/24/2019 17:13:41	4/24/2019 17:21:34	0	100	472	1	4/24/2019 17:21:34	R_3m8gFKtMqcwaIVt					anonymous	NL	1	4	4			6	7	5	7	7	7	7	7	7	7	7												27	33	4	2	5		1		6
4/24/2019 17:26:12	4/24/2019 17:45:28	0	100	1156	1	4/24/2019 17:45:29	R_1hHeWOWuxjAHR6q					anonymous	NL	1	4	4			6	6	6	5	6	7	5	5	6	5	5												20	35	4	4	3		2		1
4/23/2019 13:09:53	4/23/2019 13:18:26	0	100	512	1	4/23/2019 13:18:26	R_1i8vunPHYPG3W3q					anonymous	EN	1	4	4														4	3	4	6	4	6	6	6	6	4	5	23	23	2	3	4		2		6
4/23/2019 17:14:11	4/23/2019 17:32:54	0	100	1122	1	4/23/2019 17:32:55	R_1Qaxryz7D1Bb5da					anonymous	EN	1	4	4			5	6	5	5	5	6	5	5	3	4	3												32	13	2	2	2		2		6
4/24/2019 13:27:32	4/24/2019 14:17:44	0	100	3011	1	4/24/2019 14:17:44	R_RWF03NkI6KBWeop					anonymous	NL	1	4	4			6	5	6	4	3	4	6	3	6	4	4												20	25	3	6	3		1		6
4/24/2019 21:27:25	4/24/2019 22:03:25	0	100	2159	1	4/24/2019 22:03:25	R_3MyajQfjoNyh5oB					anonymous	NL	1	4	4			4	7	4	5	7	7	3	4	4	5	4												21	24	6	6	3		1		2
4/29/2019 20:54:51	4/29/2019 21:20:19	0	100	1527	1	4/29/2019 21:20:19	R_3iDPHLK5V1rN1kr					anonymous	NL	1	4	4														5	5	6	5	5	5	6	4	6	6	6	24	21	4	4	5		3	marketing & communicatie	6
5/1/2019 13:45:10	5/1/2019 13:51:43	0	100	393	1	5/1/2019 13:51:43	R_1hVTMBlWg00tPgR					anonymous	NL	1	4	4														3	2	5	5	3	7	7	6	6	7	7	20	25	6	6	4		2		6
5/15/2019 10:14:54	5/15/2019 10:22:03	0	100	429	1	5/15/2019 10:22:04	R_pzp9LSxq7dtTgRj					anonymous	NL	1	4	4			5	7	7	6	6	7	5	4	5	5	4												15	28	3	3	3		2		3
4/26/2019 17:31:04	4/26/2019 17:36:25	0	100	321	1	4/26/2019 17:36:26	R_3ltaVNWbJ84MJOk					anonymous	NL	1	4	4			7	7	6	6	6	7	3	3	3	3	4												14	26	5	5	5		1		1
4/29/2019 13:22:27	4/29/2019 13:31:15	0	100	527	1	4/29/2019 13:31:15	R_rolEWfo7Hs4jdAd					anonymous	NL	1	4	4			5	6	5	6	6	6	5	5	6	4	6												10	30	5	5	7	Wo premaster	2		9
5/3/2019 14:15:37	5/3/2019 14:21:33	0	100	356	1	5/3/2019 14:21:33	R_NXsOWUbLBmMb1UB					anonymous	NL	1	4	4			6	6	6	6	6	6	6	6	6	6	6												21	19	4	5	5		1		6
4/24/2019 21:50:02	4/24/2019 21:59:32	0	100	570	1	4/24/2019 21:59:33	R_3Nw8bem9ZPEq08G					anonymous	NL	1	4	4														4	4	4	4	4	5	5	5	5	5	5	20	19	6	6	5		1		6
4/23/2019 19:47:36	4/23/2019 19:55:43	0	100	486	1	4/23/2019 19:55:43	R_2t9GanNO5woKv0R					anonymous	NL	1	4	4														7	4	4	7	3	7	7	7	7	7	7	25	10	4	3	5		2		1
4/25/2019 15:32:36	4/25/2019 15:37:09	0	100	272	1	4/25/2019 15:37:09	R_2E5WRKCt5v5ELXQ					anonymous	NL	1	4	4														4	4	4	4	4	5	5	5	5	5	5	19	16	5	4	5		1		6
4/24/2019 9:17:12	4/24/2019 9:39:22	0	100	1329	1	4/24/2019 9:39:22	R_VPQZVyuvC3nKR3P					anonymous	NL	1	4	4			4	6	3	3	6	6	4	3	4	4	4												20	14	5	3	3		2		1
4/23/2019 13:01:40	4/23/2019 16:15:37	0	100	11636	1	4/23/2019 16:15:37	R_3nDzGv9g7giD9ve					anonymous	EN	1	4	4														4	3	5	6	2	4	4	3	2	3	4	8	23	4	7	2		3	Jaartje gedaan	1
4/23/2019 13:30:58	4/23/2019 13:52:39	0	100	1301	1	4/23/2019 13:52:40	R_29mmX50Hj2r0xPg					anonymous	EN	1	4	4														5	3	4	3	3	5	5	6	3	5	5	10	20	3	5	5		1		6
4/23/2019 15:12:53	4/23/2019 15:27:07	0	100	853	1	4/23/2019 15:27:08	R_1ptzCYw1XElutQr					anonymous	EN	1	4	4			5	3	6	2	2	3	3	1	5	2	1												9	21	7	2	3		1		3
4/23/2019 20:28:40	4/23/2019 20:40:07	0	100	687	1	4/23/2019 20:40:08	R_RaH288nwPkNYEdH					anonymous	NL	1	4	4			6	6	6	6	6	6	6	3	6	6	6												8	22	2	2	3		2		1
4/25/2019 16:33:56	4/25/2019 16:44:55	0	100	658	1	4/25/2019 16:44:55	R_1r3axHkak7g6TeA					anonymous	NL	1	4	4														4	1	5	4	1	6	6	6	6	6	6	0	30	5	4	3		1		6
4/25/2019 19:32:32	4/25/2019 19:58:47	0	100	1574	1	4/25/2019 19:58:47	R_1mQom7xNXHonTo0					anonymous	NL	1	4	4			7	6	6	6	7	6	6	6	7	6	7												10	20	5	5	5		2		2
4/27/2019 9:20:25	4/27/2019 9:25:35	0	100	310	1	4/27/2019 9:25:35	R_7Wp2rUQI76QWYcp					anonymous	NL	1	4	4			7	7	7	7	7	7	6	4	6	6	6												10	20	5	6	4		2		6
4/23/2019 14:34:54	4/23/2019 15:00:21	0	100	1526	1	4/23/2019 15:00:21	R_1r1ZWaoV0OdGPjd					anonymous	EN	1	4	4														4	3	6	5	3	7	7	7	7	7	7	4	25	6	7	4		1		6
4/24/2019 14:11:38	4/24/2019 14:21:46	0	100	607	1	4/24/2019 14:21:47	R_1odlyOUNpFYOITL					anonymous	NL	1	4	4			4	5	4	6	6	5	5	3	5	5	3												25	4	6	6	3		2		6
4/24/2019 15:26:31	4/24/2019 15:43:10	0	100	999	1	4/24/2019 15:43:11	R_3m8BGn9Zs7lKsIe					anonymous	NL	1	4	4														3	3	5	5	3	5	6	5	5	6	5	20	9	3	3	3		2		1
4/25/2019 14:31:42	4/25/2019 14:39:27	0	100	464	1	4/25/2019 14:39:27	R_2s4EzuPzPudykSj					anonymous	NL	1	4	4			6	7	6	6	6	7	4	2	2	2	2												9	20	5	6	5		2		6
4/24/2019 21:53:41	4/24/2019 22:12:21	0	100	1120	1	4/24/2019 22:12:22	R_DHNWJNSEMdi8fVn					anonymous	NL	1	4	4			7	7	7	7	7	7	4	2	5	6	5												15	13	3	2	3		2		1
4/22/2019 23:14:15	4/22/2019 23:19:51	0	100	335	1	4/22/2019 23:19:51	R_6VhJrMgdKnhBcSl					anonymous	EN	1	4	4														6	7	5	6	7	5	6	4	7	6	5	17	10	5	6	4		1		6
4/24/2019 15:03:10	4/24/2019 15:18:39	0	100	928	1	4/24/2019 15:18:39	R_2h45cvIZXXTB7S9					anonymous	NL	1	4	4														6	4	6	4	3	6	6	6	5	6	6	13	14	4	6	3		2		6
4/23/2019 19:46:38	4/23/2019 20:00:35	0	100	836	1	4/23/2019 20:00:40	R_3sAEvsBV7W9prD8					anonymous	NL	1	4	4			5	5	5	5	5	3	3	3	3	4	3												8	16	6	6	3		1		2
4/30/2019 18:23:50	4/30/2019 19:42:20	0	100	4710	1	4/30/2019 19:42:21	R_3Esajst4w4dKTRc					anonymous	NL	1	4	4														1	2	7	1	1	7	7	7	7	7	7	7	17	5	7	3		2		6
5/2/2019 20:28:41	5/2/2019 20:36:57	0	100	495	1	5/2/2019 20:36:57	R_2y8zTCYTNy9GwEW					anonymous	NL	1	4	4														2	2	2	5	2	6	7	6	6	6	6	12	12	5	6	5		2		1
4/24/2019 14:26:03	4/24/2019 14:35:27	0	100	563	1	4/24/2019 14:35:27	R_3Hw64NbKkSAe9FO					anonymous	NL	1	4	4														6	3	3	3	3	5	7	5	7	6	6	9	14	3	6	3		2		1
4/25/2019 0:20:13	4/25/2019 0:26:17	0	100	363	1	4/25/2019 0:26:23	R_ZDH1LqmVPcfh1Kh					anonymous	NL	1	4	4														6	6	6	6	6	6	6	6	6	6	6	2	20	6	6	5		1		6
5/3/2019 19:24:33	5/3/2019 19:29:52	0	100	319	1	5/3/2019 19:29:53	R_BzzbosiLep8B7gJ					anonymous	NL	1	4	4														4	2	6	4	2	2	5	5	5	5	6	11	11	5	5	5		2		6
4/23/2019 12:22:33	4/23/2019 12:54:04	0	100	1891	1	4/23/2019 12:54:05	R_2S2J6mh6zujkfw1					anonymous	EN	1	4	4			3	3	5	3	5	5	4	4	4	4	3												13	8	6	2	4		1		1
4/23/2019 0:13:31	4/23/2019 0:24:38	0	100	667	1	4/23/2019 0:24:39	R_3PHxgBKyhxdul5c					anonymous	EN	1	4	4														7	2	7	7	7	7	7	7	5	7	7	10	10	7	7	2		1		6
4/24/2019 10:23:32	4/24/2019 10:43:24	0	100	1192	1	4/24/2019 10:43:25	R_1N4ZueXd7qhOxaK					anonymous	NL	1	4	4			6	5	6	5	5	5	3	2	4	3	4												10	10	3	2	5		1		6
4/24/2019 17:32:25	4/24/2019 17:50:02	0	100	1056	1	4/24/2019 17:50:02	R_bw4FX9H7xh6m4Bb					anonymous	NL	1	4	4			6	6	6	6	6	6	4	3	3	4	3												10	10	5	5	2		2		6
4/23/2019 17:59:28	4/23/2019 18:14:11	0	100	883	1	4/23/2019 18:14:12	R_pE14cCXLWj8upEt					anonymous	NL	1	4	4														4	7	6	6	5	7	7	7	5	4	4	7	12	5	5	3		2		1
4/25/2019 16:08:09	4/25/2019 16:14:03	0	100	353	1	4/25/2019 16:14:04	R_2zBlPJuS7JWlcJK					anonymous	NL	1	4	4														5	3	5	5	3	6	6	6	6	6	6	0	18	6	6	4		2		6
4/24/2019 7:03:46	4/24/2019 7:13:13	0	100	566	1	4/24/2019 7:13:14	R_2b1NDXfMAhJXjUs					anonymous	NL	1	4	4			6	6	6	6	5	6	4	2	6	4	2												9	8	1	4	2		2		1
4/24/2019 15:22:44	4/24/2019 15:28:50	0	100	365	1	4/24/2019 15:28:50	R_1Le67jvdBePAuDM					anonymous	NL	1	4	4			6	6	6	4	5	7	6	2	5	7	6												9	8	3	5	5		1		1
4/23/2019 21:17:39	4/23/2019 21:39:06	0	100	1287	1	4/23/2019 21:39:07	R_1qTVcrPKQKoC6WQ					anonymous	NL	1	4	4														5	1	5	6	3	6	6	4	6	6	7	9	7	4	6	3		2		1
4/23/2019 20:46:10	4/23/2019 20:53:09	0	100	419	1	4/23/2019 20:53:19	R_Y63QcD01uQPXGsp					anonymous	NL	1	4	4			6	6	5	6	6	6	4	5	4	4	4												8	7	5	6	5		1		2
4/25/2019 1:39:38	4/25/2019 1:48:04	0	100	506	1	4/25/2019 1:48:05	R_25Sg6vSaTMSjpFe					anonymous	NL	1	4	4														5	3	5	4	2	5	6	7	4	5	5	10	4	5	4	5		1		6
4/23/2019 22:50:34	4/23/2019 23:02:55	0	100	740	1	4/23/2019 23:02:55	R_3hroRgxDFbmhcHv					anonymous	NL	1	4	4														5	3	7	5	2	6	6	6	3	6	6	5	8	5	6	4		2		6
5/2/2019 19:48:28	5/2/2019 19:55:01	0	100	392	1	5/2/2019 19:55:01	R_7TCE9YxiqycMMO5					anonymous	NL	1	4	4			6	6	6	6	6	6	6	5	6	6	6												9	4	5	5	4		2		6
4/23/2019 17:53:39	4/23/2019 18:06:33	0	100	773	1	4/23/2019 18:06:33	R_1OxBb04FDF6C1Q5					anonymous	NL	1	4	4			7	7	7	7	7	7	6	6	6	6	6												10	0	7	7	4		2		1
4/29/2019 14:27:19	4/29/2019 14:34:47	0	100	447	1	4/29/2019 14:34:48	R_2tyVCzgjq34jes3					anonymous	NL	1	4	4			6	6	6	6	6	6	5	5	7	7	6												0	10	6	6	5		1		6
4/30/2019 16:28:28	4/30/2019 16:36:11	0	100	463	1	4/30/2019 16:36:12	R_338ZHIXxNa4D4gu					anonymous	NL	1	4	4			5	5	5	4	6	5	3	3	5	3	5												9	1	2	5	5		1		6
4/23/2019 12:43:57	4/23/2019 12:50:16	0	100	379	1	4/23/2019 12:50:17	R_21dpnOD2uVRx7QW					anonymous	EN	1	4	4														4	2	6	3	5	6	6	6	6	6	6	1	3	6	6	4		2		6
4/29/2019 16:47:19	4/29/2019 17:04:38	0	100	1038	1	4/29/2019 17:04:38	R_2ty72mTgpLypUk5					anonymous	NL	1	4	4														4	2	4	4	3	6	6	6	6	6	6	2	2	4	6	4		3	marketing management	6
5/16/2019 11:38:50	5/16/2019 11:47:25	0	100	515	1	5/16/2019 11:48:09	R_3shvIsBwRDqu9t1					anonymous	NL	1	4	4			7	7	7	7	7	7	6	6	7	7	7												1	3	6	6	4		1		6
4/25/2019 13:09:35	4/25/2019 13:14:50	0	100	314	1	4/25/2019 13:14:50	R_3scs0L27OWUzcP5					anonymous	NL	1	4	4														5	2	6	5	4	6	7	6	6	6	6	1	1	3	5	5		2		6
4/25/2019 15:16:30	4/25/2019 15:23:05	0	100	395	1	4/25/2019 15:23:05	R_3r3fpvYAVjIUuiQ					anonymous	NL	1	4	4			6	6	6	6	6	6	5	3	5	5	4												1	1	5	5	4		1		6
4/25/2019 20:46:41	4/25/2019 20:53:09	0	100	388	1	4/25/2019 20:53:10	R_3EsB0dAAd04TBJi					anonymous	NL	1	4	4			6	7	7	7	7	7	5	1	6	5	4												1	1	5	2	3		1		6
4/26/2019 13:54:40	4/26/2019 14:00:42	0	100	362	1	4/26/2019 14:00:42	R_21omC5tNEKv6T9k					anonymous	NL	1	4	4			6	6	6	6	6	6	3	3	5	5	3												1	1	5	5	5		2		6
4/26/2019 8:29:31	4/26/2019 8:39:29	0	100	597	1	4/26/2019 8:39:30	R_ZducbG2UTYEhXKp					anonymous	NL	1	4	4														4	3	5	5	2	6	6	6	6	6	6	0	0	5	6	3		1		6
4/30/2019 16:51:52	4/30/2019 17:01:50	0	100	598	1	4/30/2019 17:01:51	R_yQJ9KcHvOJUW413					anonymous	NL	1	4	4														5	4	5	5	3	5	5	4	5	6	5	0	0	7	6	4		1		6
4/30/2019 17:15:47	4/30/2019 17:42:23	0	100	1596	1	4/30/2019 17:42:23	R_2wc0cE4spUqcZso					anonymous	NL	1	4	4			6	6	6	7	7	7	6	4	6	6	6												0	0	7	7	5		1		1
4/24/2019 0:38:07	4/24/2019 0:55:51	0	100	1064	1	4/24/2019 0:55:52	R_332dHXkETFWJdc5					anonymous	NL	1			6	6												5	5	4	5	4	5	6	6	5	5	6	87	85	4	3	3		2		1
4/29/2019 14:53:37	4/29/2019 14:58:55	0	100	318	1	4/29/2019 14:58:55	R_1mkpEmYRrqsalEy					anonymous	NL	1			5	7	7	7	7	5	7	7	7	7	7	7	7												80	90	5	5	2		1		6
5/5/2019 23:02:06	5/5/2019 23:11:22	0	100	556	1	5/5/2019 23:11:22	R_28ZFCHqEH9EahP7					anonymous	NL	1			6	7	7	7	6	7	7	7	5	6	7	7	7												80	90	6	3	5		2		6
4/25/2019 21:43:23	4/25/2019 21:48:13	0	100	289	1	4/25/2019 21:48:13	R_3ltuSK0fP9vaMzo					anonymous	NL	1			4	6												5	5	6	6	6	5	4	6	6	7	6	89	68	5	6	4		2		6
4/23/2019 19:44:23	4/23/2019 19:47:49	0	100	206	1	4/23/2019 19:47:49	R_11aUToZMbC0kQ8j					anonymous	NL	1			6	6	5	6	6	6	6	6	6	6	6	6	6												75	78	6	6	3		2		1
4/23/2019 21:04:09	4/23/2019 21:08:42	0	100	273	1	4/23/2019 21:08:47	R_2vdmEhVjzrPBSh2					anonymous	NL	1			4	6												4	4	4	5	4	4	4	4	4	4	4	75	74	5	6	3		1		6
4/30/2019 16:34:13	4/30/2019 16:41:45	0	100	452	1	4/30/2019 16:41:45	R_3DwNJBbVGXebsbG					anonymous	NL	1			4	6												6	6	6	5	5	5	6	4	6	5	6	75	69	6	6	5		1		6
5/23/2019 11:24:57	5/23/2019 11:31:29	0	100	391	1	5/23/2019 11:31:29	R_3fxjigTL40Pm2j4					anonymous	NL	1	4	7			5	6	5	5	6	6	5	6	6	5	4												72	61	6	4	3		1		6
4/29/2019 16:02:21	4/29/2019 16:04:24	0	100	123	1	4/29/2019 16:04:25	R_Pzld9vaFWGSCaKB					anonymous	NL	1			6	4												5	3	6	5	5	5	6	5	3	6	5	60	67	4	5	4		1		3
5/26/2019 13:24:36	5/26/2019 13:25:47	0	100	71	1	5/26/2019 13:25:48	R_1jVcJ4a2k6pg3Ql					anonymous	NL	1			4	4												4	4	3	4	3	5	6	4	4	5	5	63	64	5	4	4		2		6
5/3/2019 9:55:54	5/3/2019 10:03:04	0	100	430	1	5/3/2019 10:03:05	R_yBUQIV4ea3H6u9r					anonymous	NL	1			5	6	5	6	5	6	6	6	4	5	3	5	5												50	75	4	2	3		1		6
4/25/2019 10:13:56	4/26/2019 13:26:08	0	100	97932	1	4/26/2019 13:26:10	R_tE3NDIP1oZgLvLr					anonymous	NL	1	4	7			6	6	6	6	5	6	4	4	5	6	4												63	50	6	6	3		2		3
4/25/2019 19:44:43	4/25/2019 19:48:33	0	100	230	1	4/25/2019 19:48:34	R_8Hyh8hf72b2bneV					anonymous	NL	1			4	6												3	3	2	3	2	4	4	4	4	3	2	53	52	3	3	4		1		3
4/30/2019 22:12:25	4/30/2019 23:38:27	0	100	5162	1	4/30/2019 23:38:28	R_30iAWKJ6NFvZ6qy					anonymous	NL	1	4	7														4	4	3	5	5	4	5	5	5	5	4	51	53	4	4	3		1		6
4/23/2019 17:14:18	4/23/2019 17:28:25	0	100	846	1	4/23/2019 17:28:25	R_3st61q2pGDSYzoK					anonymous	EN	1			6	7	5	7	5	4	4	6	6	4	6	5	5												36	65	6	4	3		2		1
4/23/2019 18:09:31	4/24/2019 22:20:49	0	100	101478	1	4/24/2019 22:20:50	R_yVoXbOqKWsh7i13					anonymous	NL	1	4	6														4	4	4	4	4	6	6	7	6	6	6	48	52	5	3	3		2		1
4/29/2019 17:23:29	4/29/2019 17:28:40	0	100	311	1	4/29/2019 17:28:41	R_3PGgWLOHdQr9rKQ					anonymous	NL	1			4	6												5	4	4	6	4	6	7	6	6	7	6	33	66	3	1	5		2		6
5/1/2019 17:46:24	5/1/2019 17:49:34	0	100	190	1	5/1/2019 17:49:34	R_1r67BN3AN4wg2BC					anonymous	NL	1	5	4			5	6	5	6	6	6	5	5	4	5	5												54	44	4	6	4		2		6
5/2/2019 19:53:40	5/2/2019 19:57:56	0	100	255	1	5/2/2019 19:57:56	R_AaFfKqEQf06aWvD					anonymous	NL	1			4	6	6	6	6	6	6	5	5	5	5	5	5												22	62	6	5	3		2		6
4/23/2019 13:33:11	4/23/2019 23:06:41	0	100	34409	1	4/23/2019 23:06:43	R_1hYD75rhsPdf5T2					anonymous	EN	1			6	4												3	3	4	4	2	6	2	7	4	6	2	10	50	5	3	7	Bertrand russel college neef	3	E&M neef	9
4/30/2019 13:09:40	4/30/2019 13:16:51	0	100	431	1	4/30/2019 13:16:52	R_1gwgm1hwKGLFDox					anonymous	NL	1	6	4														6	4	4	6	6	5	7	6	4	5	7	20	31	6	3	3		1		1
5/3/2019 19:03:40	5/3/2019 19:08:36	0	100	295	1	5/3/2019 19:08:36	R_1Hisi5tdDz1Oaus					anonymous	NL	1	4	6														7	7	7	7	7	6	6	6	5	6	6	8	18	5	5	5		1		6
4/23/2019 20:19:24	4/23/2019 20:26:32	0	100	427	1	4/23/2019 20:26:33	R_5hB2BQsguq53xTj					anonymous	NL	1	6	4			2	7	1	6	3	1	5	1	4	6	1												11	13	4	7	3		1		6
4/29/2019 14:45:12	4/29/2019 14:56:10	0	100	658	1	4/29/2019 14:56:11	R_QaE2mE7kXrD2uK5					anonymous	NL	1	5	4			5	6	5	6	6	6	7	7	7	7	7												5	15	5	4	4		2		6
[truncated: 10 more columns]
