# Supplementary material for: Humanizing Stakeholders by Rethinking Business
Source: Front Psychol. 2021 Sep 22;12:687067. doi: 10.3389/fpsyg.2021.687067 (PMC8493002; doi:10.3389/fpsyg.2021.687067)
Supplement: Supplementary file 3 [file Data_Sheet_3.CSV]

StartDate	EndDate	Status	Progress	Duration__in_seconds_	Finished	RecordedDate	ResponseId	DistributionChannel	UserLanguage	intro	C1_PERF	C2_PERF	C1_STAKE	C2_STAKE	IDAQS_1	IDAQS_2	IDAQS_3	IDAQS_4	IDAQS_5	LEGS_1	LEGS_2	LEGS_3	LEGS_4	LEGS_5	LEGS_6	LEGS_1.0	LEGS_2.0	LEGS_3.0	LEGS_4.0	LEGS_5.0	LEGS_6.0	IDAQS_1.0	IDAQS_2.0	IDAQS_3.0	IDAQS_4.0	IDAQS_5.0	mc1	mc2	EDU	EDU_7_TEXT	BE_3_TEXT	OCC	OCC_9_TEXT	gender	nat	born	lab	lab_3_TEXT	comments
4/10/2019 8:53:09	4/10/2019 9:06:23	0	100	793	1	4/10/2019 9:06:23	R_ONp6vZr8gftkNX3	anonymous	EN	1			4	7												7	7	7	6	6	6	6	6	6	6	6	100	100	13			10		2	40	5	2
4/10/2019 11:17:09	4/10/2019 11:26:03	0	100	533	1	4/10/2019 11:26:03	R_2P1g94MNaFmevQS	anonymous	EN	1			4	7												5	6	5	4	6	5	5	5	5	5	5	100	95	12			1		1	52	4	1
4/11/2019 11:12:39	4/11/2019 11:20:54	0	100	494	1	4/11/2019 11:20:54	R_21tG9NOHQ5AwQnZ	anonymous	EN	1			4	7	4	5	4	5	6	6	6	7	6	6	7												100	91	11			1		2	52	0	1
4/9/2019 15:53:58	4/9/2019 16:12:48	0	100	1130	1	4/9/2019 16:12:48	R_29n2fSyC4f8C4Mz	anonymous	EN	1			4	7												2	4	6	3	3	5	7	6	5	5	5	95	95	12			11		1	52	12
4/8/2019 12:21:45	4/8/2019 12:42:48	0	100	1263	1	4/8/2019 12:42:49	R_3qWMOMT1g3CkDjx	anonymous	EN	1			4	7												6	7	6	7	5	7	7	5	7	5	7	89	100	13			12		2	52	11
4/11/2019 10:04:15	4/11/2019 10:19:15	0	100	899	1	4/11/2019 10:19:15	R_1P8n1iwSPFzK5zQ	anonymous	EN	1			4	7	4	6	6	6	2	6	6	6	5	5	6												93	94	9			1		2	52	0	1
4/11/2019 11:12:50	4/11/2019 11:23:59	0	100	668	1	4/11/2019 11:24:00	R_1lmWwMj3fhVL82c	anonymous	EN	1			4	7	7	7	5	6	7	7	6	7	5	4	5												100	85	11			9	Student/ small buseniss owner	1	52	1	1
4/11/2019 13:02:56	4/11/2019 13:13:11	0	100	615	1	4/11/2019 13:13:11	R_2hirmh53mr9PwGt	anonymous	EN	1			4	7												7	7	7	6	6	7	5	6	6	6	6	95	88	11	Propedeuse hbo		1		2	52	-1	1
4/11/2019 16:01:09	4/11/2019 16:11:20	0	100	610	1	4/11/2019 16:11:20	R_2YaMb45Ap2zsUky	anonymous	EN	1			4	7	5	6	6	7	6	4	4	4	5	5	6												100	82	11			1		1	52	1	3	at the VU in HG4A47
4/8/2019 15:14:30	4/8/2019 15:28:32	0	100	841	1	4/8/2019 15:28:32	R_3iDc2ZmcnLamYD5	anonymous	EN	1			4	7	6	6	4	7	6	6	6	6	6	5	6												90	90	12			1		1	52	3
4/8/2019 21:06:10	4/8/2019 21:26:51	0	100	1240	1	4/8/2019 21:26:51	R_3j7IpSO72W6eVlO	anonymous	EN	1			4	7												6	7	7	6	6	7	7	6	6	6	6	100	80	13		did a few courses on international economics in university, many years ago..	11		2	52	24			I was hoping to be able to read back the text in the beginning, but maybe this was a deliberate part of the set-up.. ;-)
4/9/2019 11:22:43	4/9/2019 11:32:36	0	100	592	1	4/9/2019 11:32:37	R_3mmGl0MVS3PgFFM	anonymous	EN	1			4	7	5	6	6	6	6	3	4	3	4	2	3												85	90	12			1		2	52	5
4/11/2019 12:18:54	4/11/2019 12:31:15	0	100	740	1	4/11/2019 12:31:52	R_cMzgwWn7ay5fh29	anonymous	EN	1			4	7												7	7	6	7	5	5	7	6	6	6	7	85	90	11			1		1	52	3	1		I found that some questions asked about the company were a bit vague. Obviously you would agree with a morally oriented company, however I did not entirely see the purpose of some of the questions.
4/11/2019 15:19:34	4/11/2019 15:30:05	0	100	631	1	4/11/2019 15:30:11	R_2whsLIxjzd9izNg	anonymous	EN	1			6	7	6	6	6	7	5	6	6	7	6	6	7												85	90	12			1		2	52	4	1
4/12/2019 13:34:33	4/12/2019 13:52:11	0	100	1058	1	4/12/2019 13:52:12	R_3KSzjQmwfojwSQt	anonymous	EN	1			4	7												6	5	5	4	3	5	6	6	7	7	7	80	95	9			1		1	52	4	1		I think the company alpha represents an ideal view on how companies should operate. The stakeholder model is continuing to be more important in modern companies and the stakeholder model (which focusses mainly on generating profit for shareholder) will vapor in an ideal world. The line which alpha is willing to set is in line with a modern view but might not be sustainable with all new companies …
4/11/2019 13:02:04	4/11/2019 13:13:23	0	100	678	1	4/11/2019 13:13:23	R_w6PHQdghKYRzUjL	anonymous	EN	1			4	7												6	5	6	4	5	5	6	4	5	5	5	86	88	9		first year IBA at VU	1		2	52	-1	1
4/9/2019 10:13:42	4/9/2019 10:23:55	0	100	612	1	4/9/2019 10:23:56	R_1Nk1V6S5IaAlbVv	anonymous	EN	1			4	7												6	6	6	4	6	6	6	6	5	5	6	82	90	12			1		1	52	6			It was unclear whether the suppliers were large firms or small farms or anything in between
4/9/2019 12:17:27	4/9/2019 12:27:06	0	100	579	1	4/9/2019 12:27:06	R_3qJeC0hECevJ04k	anonymous	EN	1			4	7	4	5	6	4	5	6	4	6	3	6	6												86	86	12			1		2	52	3
4/11/2019 15:14:45	4/11/2019 15:25:34	0	100	648	1	4/11/2019 15:25:34	R_OpBdGijjqGVmle9	anonymous	EN	1			4	7												4	7	4	3	2	6	4	4	5	5	4	85	87	11			1		1	52	1	1
4/19/2019 9:29:44	4/19/2019 9:36:23	0	100	399	1	4/19/2019 9:36:24	R_2anvkpKPxR9v60g	anonymous	EN				4	7	7	7	7	7	7	6	7	6	6	6	7												85	86	12			1		2	52	4	2
4/9/2019 10:41:48	4/9/2019 11:00:01	0	100	1093	1	4/9/2019 11:00:02	R_1PYNvBE1hTSs9cp	anonymous	EN	1			4	7	6	3	6	5	6	6	6	6	6	6	6												90	80	11	universitaire propedeuse		1		2	52	2			I would have liked to see the text in the second section because I could not remember exactly what the company did for suppliers and therefore found it difficult to imagine their feelings.
4/10/2019 8:09:23	4/10/2019 8:26:23	0	100	1019	1	4/10/2019 8:26:23	R_3fiweh6pfqMt0s8	anonymous	EN	1			4	7												6	6	6	5	4	6	6	6	4	6	6	85	85	12			11		1	52	12	2
4/10/2019 11:29:27	4/10/2019 11:44:01	0	100	873	1	4/10/2019 11:44:01	R_3dKUb7hhZculpS1	anonymous	EN	1			4	7	6	6	4	4	7	4	7	3	6	6	7												90	80	12			1		2	52	4	1		thank youuu
4/14/2019 12:54:49	4/14/2019 13:20:48	0	100	1558	1	4/14/2019 13:20:48	R_1jE3t6QnFxy5wcy	anonymous	EN				4	7	7	7	7	7	7	4	6	7	6	6	7												85	85	12			11		1	52	35	2
4/9/2019 10:59:36	4/9/2019 11:16:36	0	100	1019	1	4/9/2019 11:16:36	R_AAROuouaTK1yapH	anonymous	EN	1			4	7												4	5	4	4	6	6	5	3	5	5	5	83	85	12			1		2	52	7
4/12/2019 10:40:43	4/12/2019 10:49:09	0	100	505	1	4/12/2019 10:49:09	R_3qDSooPZLzXJjso	anonymous	EN	1			4	7												6	7	6	6	7	7	7	7	7	7	7	77	91	13			1		2	88	4	1
4/10/2019 12:16:18	4/10/2019 12:25:28	0	100	550	1	4/10/2019 12:25:29	R_88uyGZ0EOJkdqtX	anonymous	EN	1			4	7	5	4	6	6	5	5	6	6	7	6	6												80	87	12			1		2	27	5	1
4/11/2019 14:33:29	4/11/2019 14:51:01	0	100	1051	1	4/11/2019 14:51:02	R_21GMCQoxeyGYoyL	anonymous	EN	1			4	7												6	5	6	5	4	6	5	6	4	6	5	77	90	11			9	working student	2	29	0	3	HG4A-45... is that a lab?
4/11/2019 15:16:33	4/11/2019 15:25:44	0	100	551	1	4/11/2019 15:25:44	R_PMAsNayh38R8Bah	anonymous	EN	1			4	7												4	6	5	3	5	5	6	5	5	3	6	81	86	11			1		1	52	0	1
4/11/2019 14:31:36	4/11/2019 14:39:57	0	100	500	1	4/11/2019 14:40:07	R_2ckjAjHrqur24n3	anonymous	EN	1			4	7	6	5	5	5	6	6	6	6	5	5	6												80	86	11			1		2	52	2	1
4/9/2019 9:56:22	4/9/2019 10:05:25	0	100	542	1	4/9/2019 10:05:25	R_2EgUaAH74iI7cjc	anonymous	EN	1			4	7	5	5	6	6	6	6	6	6	7	6	7												75	90	13			11		2	52	3
4/10/2019 13:00:10	4/10/2019 13:11:33	0	100	682	1	4/10/2019 13:11:33	R_SBnSmFV1mgdbleN	anonymous	EN	1			4	7	5	6	6	3	5	6	7	6	6	6	7												85	80	11			1		2	52	5	1
4/10/2019 15:15:06	4/10/2019 15:28:50	0	100	823	1	4/10/2019 15:28:50	R_3ik7t15rcU8mhRr	anonymous	EN	1			4	7												6	6	6	5	5	5	5	5	5	5	5	85	80	13			1		2	52	5	1
4/11/2019 11:28:51	4/11/2019 11:35:57	0	100	425	1	4/11/2019 11:35:57	R_wXjQCd7E60GTzih	anonymous	EN	1			4	7	5	6	5	3	4	5	3	6	4	5	5												90	75	11			1		1	52	2	1
4/11/2019 11:36:26	4/11/2019 11:38:54	0	100	148	1	4/11/2019 11:38:55	R_2rpjRFEb60bObra	anonymous	EN	1			4	7												5	6	6	6	5	6	5	4	5	5	6	90	75	11			1		1	52	2	1
4/12/2019 9:55:24	4/12/2019 10:05:15	0	100	590	1	4/12/2019 10:05:15	R_2S1vjjBQsNB4bR8	anonymous	EN	1			4	7	5	4	4	5	5	5	5	6	5	5	6												90	75	12			1		2	52	3	1
4/8/2019 16:40:09	4/8/2019 17:02:59	0	100	1369	1	4/8/2019 17:02:59	R_w7ZD6VarJ7LDHgZ	anonymous	EN				4	7	5	5	4	6	6	6	6	6	5	6	6												80	83	12			9	Freelancer	2	52	33
4/11/2019 11:29:39	4/11/2019 11:40:12	0	100	632	1	4/11/2019 11:40:13	R_1CyAWKF2fFAbpoA	anonymous	EN	1			4	7												4	4	4	3	3	4	7	7	7	7	7	81	81	11			1		1	52	0	2
4/11/2019 15:26:54	4/11/2019 15:35:15	0	100	501	1	4/11/2019 15:35:16	R_2AQhREZ9sBhBFZW	anonymous	EN	1			4	7												5	6	4	6	4	5	5	3	3	4	3	71	91	11			1		1	52	0	1
4/11/2019 15:26:37	4/11/2019 15:39:03	0	100	745	1	4/11/2019 15:39:03	R_tSNa97Quj4F6MVP	anonymous	EN	1			4	7	5	3	7	3	3	5	6	6	6	5	6												79	83	11			1		2	52	2	1
4/11/2019 14:30:45	4/11/2019 14:42:24	0	100	699	1	4/11/2019 14:42:26	R_1mVp6MO7StcuxLt	anonymous	EN	1			6	7	6	6	6	6	6	5	6	5	5	4	5												80	81	11			1		1	52	1	1
4/8/2019 11:31:20	4/8/2019 11:49:08	0	100	1068	1	4/8/2019 11:49:14	R_2zFLzuziu57JGgy	anonymous	EN	1			4	7												5	6	6	6	5	5	4	6	3	6	6	80	80	11	Bachelor, propedeuse		1		1	52	2			.
4/8/2019 11:50:04	4/8/2019 12:06:02	0	100	958	1	4/8/2019 12:06:03	R_2TMYWt2vyoNweB1	anonymous	EN	1			4	7												7	7	7	6	6	6	7	3	4	4	2	80	80	13			11		1	52	7
4/8/2019 13:12:27	4/8/2019 13:25:17	0	100	769	1	4/8/2019 13:25:17	R_1IF4EMZaZf6Auv0	anonymous	EN	1			4	7												7	6	7	6	4	5	6	7	4	6	4	80	80	11			1		1	52	3
4/8/2019 13:44:47	4/8/2019 13:55:12	0	100	624	1	4/8/2019 13:55:13	R_3sp6igQPVAXoxuu	anonymous	EN	1			4	7												5	5	6	6	4	5	4	4	4	4	4	90	70	13			1		2	68	6
4/8/2019 15:24:04	4/8/2019 15:41:32	0	100	1047	1	4/8/2019 15:41:32	R_300sxQkTLBBDGFa	anonymous	EN	1			4	7	6	6	6	6	6	6	6	6	6	6	6												85	75	12		Logistics	11		1	52	5
4/10/2019 14:47:25	4/10/2019 15:23:41	0	100	2176	1	4/10/2019 15:23:44	R_290rsgbSD3c2f08	anonymous	EN	1			4	7												5	5	6	5	5	6	6	6	6	6	7	67	93	12			1		2	52	4	2
4/11/2019 11:08:04	4/11/2019 11:17:35	0	100	571	1	4/11/2019 11:17:36	R_1IADbufoMVynIyM	anonymous	EN	1			4	7												6	7	7	7	6	6	6	5	3	6	5	85	75	11			1		1	52	1	1
4/9/2019 15:21:29	4/9/2019 15:31:23	0	100	594	1	4/9/2019 15:31:24	R_24krl03och4NsGU	anonymous	EN	1			4	7	7	7	5	7	7	6	6	6	4	5	6												75	80	13			1		2	52	4
4/9/2019 19:27:21	4/9/2019 19:47:45	0	100	1223	1	4/9/2019 19:47:45	R_3OoEwMfujSEoLqw	anonymous	EN	1			4	7	5	5	4	4	6	4	5	6	5	4	4												82	73	10			11		1	52	14
4/10/2019 8:10:37	4/10/2019 8:23:09	0	100	752	1	4/10/2019 8:23:10	R_2QgK5GZpZJH24uD	anonymous	EN	1			4	7	5	6	4	5	5	6	6	6	3	6	6												75	80	13			11		2	52	11	2
4/11/2019 15:17:20	4/11/2019 15:32:11	0	100	891	1	4/11/2019 15:32:11	R_u87yc7H2IPIR1Yt	anonymous	EN	1			4	7	6	6	6	5	6	5	6	4	5	6	6												75	80	11			1		1	52	1	1
4/8/2019 14:06:36	4/8/2019 22:16:19	0	100	29383	1	4/8/2019 22:16:20	R_2YQz2QVb3bXkvtE	anonymous	EN	1			4	7												6	6	6	6	6	6	6	6	6	6	6	71	82	13			11		1	52	41			Difficult questions!
4/8/2019 11:25:26	4/8/2019 11:38:01	0	100	754	1	4/8/2019 11:38:02	R_1M70aTzEguSL5VA	anonymous	EN	1			4	7												5	5	4	4	5	5	5	3	4	5	3	100	50	12			1		2	52	5
4/8/2019 17:31:20	4/8/2019 17:43:25	0	100	724	1	4/8/2019 17:43:25	R_A6x7Mvlnd2VSJKF	anonymous	EN	1			4	7												7	7	7	6	6	6	6	6	6	6	6	80	70	12			1		2	52	3			Maybe a better introduction about the thesis would be helpful!
4/10/2019 22:41:17	4/10/2019 22:57:33	0	100	975	1	4/10/2019 22:57:33	R_C7dGEwPUmUK4Z8Z	anonymous	EN	1			4	7												7	7	7	7	7	7	7	7	7	7	7	80	70	13			1		2	52	4	2
4/11/2019 11:28:57	4/11/2019 11:38:57	0	100	600	1	4/11/2019 11:38:57	R_XLZwXjZDYd9EiNb	anonymous	EN	1			4	7	6	5	6	6	6	6	6	6	6	5	6												65	85	9			1		1	52	7	1
4/11/2019 11:30:03	4/11/2019 11:43:26	0	100	803	1	4/11/2019 11:43:47	R_25GjPzKiwKqDx0f	anonymous	EN	1			4	7	5	4	4	5	5	6	6	6	6	6	7												80	70	13			1		1	52	1	1
4/11/2019 13:02:19	4/11/2019 13:16:56	0	100	876	1	4/11/2019 13:16:56	R_ufFBt3mx4VmEfvz	anonymous	EN	1			4	7	4	4	5	5	4	5	5	6	4	4	6												70	80	11			1		1	52	-1	1
4/12/2019 10:26:32	4/12/2019 10:52:36	0	100	1564	1	4/12/2019 10:52:37	R_Q4w7gwXePvaAgUN	anonymous	EN	1			4	7	7	7	6	6	6	6	6	6	6	6	6												75	75	12			1		2	52	4	2
4/15/2019 12:56:44	4/15/2019 13:20:21	0	100	1416	1	4/15/2019 13:20:21	R_3qm9JZ0FptGeNAB	anonymous	EN	1			4	7												7	7	7	6	6	7	7	7	7	7	7	50	100	13			11		2	52	34	2
4/8/2019 13:00:34	4/8/2019 13:08:55	0	100	501	1	4/8/2019 13:08:56	R_1QfOvh0lh8l3szj	anonymous	EN	1			4	7												6	6	7	5	6	5	5	5	6	4	5	70	79	12			1		1	52	5			.
4/9/2019 21:14:30	4/9/2019 21:30:21	0	100	950	1	4/9/2019 21:30:21	R_DS6hZEi8vTAQY81	anonymous	EN	1			4	7	5	6	6	5	4	6	5	5	5	6	5												70	78	13			11		1	52	15
4/14/2019 23:00:20	4/14/2019 23:14:22	0	100	841	1	4/14/2019 23:14:22	R_1gdabGQZKj4xowq	anonymous	EN	1			4	7	6	4	5	5	3	5	5	5	5	5	5												78	70	13			11		2	52	6	2
4/11/2019 13:46:07	4/11/2019 13:58:43	0	100	756	1	4/11/2019 13:58:44	R_31pwsPPWXMXqnKY	anonymous	EN	1			4	7	4	6	2	5	5	5	5	6	4	5	4												66	81	11		trading crypto valuta a bit	1		1	52	-1	1
4/8/2019 14:37:50	4/8/2019 14:53:35	0	100	945	1	4/8/2019 14:53:36	R_Z4XHW31tmQ4d8Zz	anonymous	EN	1			4	7	5	3	5	4	2	6	6	6	7	7	6												80	66	9			1		2	52	1			Nice! A suggestion would be to give some additional information about research reports (hard for me to answer those questions without a lot of economic knowledge)
4/8/2019 19:59:43	4/8/2019 20:11:22	0	100	699	1	4/8/2019 20:11:24	R_pcIO42qPTpNb8GZ	anonymous	EN	1			4	7	5	6	6	4	6	5	3	4	3	4	6												71	75	13			11		2	52	7
4/10/2019 10:03:55	4/10/2019 10:18:54	0	100	899	1	4/10/2019 10:18:54	R_a5xoMLoVanmTHsB	anonymous	EN	1			4	7												5	5	6	5	6	6	6	6	7	6	7	80	66	12			1		2	52	4	1
4/8/2019 13:05:19	4/8/2019 13:15:33	0	100	613	1	4/8/2019 13:15:33	R_30x9sX149qUYTRT	anonymous	EN	1			4	7	7	7	7	7	7	7	7	6	7	5	6												60	85	13			1		2	172	4
4/10/2019 14:25:28	4/10/2019 14:42:12	0	100	1003	1	4/10/2019 14:42:16	R_R8KD1rzJTl9ZWhj	anonymous	EN	1			4	7												5	5	4	5	4	5	4	4	5	5	5	75	70	12			1		2	52	2	1
4/11/2019 15:15:29	4/11/2019 15:30:13	0	100	884	1	4/11/2019 15:30:14	R_2Sk1bOeBtHF5GAj	anonymous	EN	1			4	7												6	6	6	5	6	6	6	5	5	6	6	70	75	11			1		1	52	3	1
4/8/2019 19:04:23	4/8/2019 19:15:44	0	100	680	1	4/8/2019 19:15:44	R_2tG4MVkKT1KfQve	anonymous	EN	1			4	7												6	6	6	6	5	6	5	5	5	6	5	73	70	14			9	PhD student	2	52	8
4/11/2019 12:21:34	4/11/2019 12:30:51	0	100	556	1	4/11/2019 12:31:28	R_2RU5yAV9BQokpHI	anonymous	EN	1			4	7												5	5	5	5	5	5	5	5	5	5	5	60	83	11			1		1	53	0	1		-
4/9/2019 15:17:50	4/9/2019 15:48:06	0	100	1816	1	4/9/2019 15:48:07	R_3DkkOgxUNw0THri	anonymous	EN	1			4	7												7	7	7	6	7	7	4	4	4	4	4	90	50	11			11		2	52	20			Unions are not the same stakeholder as 'employees'. If the questions where about employees instead of unions I would have answered differently (more positive).
4/12/2019 9:55:16	4/12/2019 10:09:48	0	100	871	1	4/12/2019 10:09:48	R_1GwBiJ2PlYDPugt	anonymous	EN	1			4	7	6	3	4	6	4	6	4	6	5	5	6												70	70	13			10		2	52	6	1
4/9/2019 11:00:46	4/9/2019 11:16:26	0	100	939	1	4/9/2019 11:16:26	R_OeT7KrytVYxuWNX	anonymous	EN	1			4	7	3	3	4	3	4	5	3	6	5	4	3												67	71	12			13		1	52	4
4/11/2019 14:30:58	4/11/2019 14:45:08	0	100	850	1	4/11/2019 14:45:08	R_3HY27RejeDSq0f2	anonymous	EN	1			4	7												6	5	6	5	5	6	5	4	6	4	4	83	53	11			1		2	52	0	1
4/10/2019 9:56:00	4/10/2019 10:10:53	0	100	892	1	4/10/2019 10:10:53	R_2WuwyZCZwPNIRVb	anonymous	EN	1			4	7												4	7	4	5	5	7	4	6	3	4	6	85	50	12			1		2	52	3	1
4/11/2019 16:01:34	4/11/2019 16:15:30	0	100	836	1	4/11/2019 16:15:30	R_11jqFStDW9zhkDa	anonymous	EN	1			4	7	5	5	6	5	3	5	5	6	5	6	5												90	45	11			1		1	52	2	1
4/8/2019 11:42:18	4/8/2019 11:54:59	0	100	760	1	4/8/2019 11:55:02	R_3RwPZ3OHqa7ENbj	anonymous	EN		6	4														6	6	6	6	6	5	4	4	3	3	4	68	60	12			1		2	194	4
4/11/2019 12:22:38	4/11/2019 12:31:30	0	100	531	1	4/11/2019 12:32:07	R_2YolXFltzmSum5w	anonymous	EN	1			6	7	5	5	6	5	4	5	5	4	6	5	3												73	51	11			1		1	52	0	1
4/11/2019 11:12:40	4/11/2019 11:18:37	0	100	356	1	4/11/2019 11:18:37	R_2VQP6f5uTzgvgUQ	anonymous	EN	1	6	4			6	7	6	7	6	5	7	6	7	7	7												71	52	14			1		1	182	-1	1
4/11/2019 11:12:38	4/11/2019 11:24:32	0	100	713	1	4/11/2019 11:24:32	R_3hni9U55dAAcNb8	anonymous	EN	1			4	7	5	5	4	5	5	5	6	6	5	5	6												78	45	9			1		1	52	-1	1
4/11/2019 12:19:31	4/11/2019 12:25:44	0	100	372	1	4/11/2019 12:25:52	R_3k24Fbvj0wOAOWF	anonymous	EN	1			4	7												5	4	4	4	3	4	4	4	3	3	5	72	51	11			1		1	40	4	1
4/9/2019 16:03:41	4/9/2019 16:11:35	0	100	473	1	4/9/2019 16:11:35	R_10peU4j1zKxB685	anonymous	EN	1			4	7												5	5	5	6	6	4	5	4	3	7	5	66	51	12			1		2	52	2
4/11/2019 13:02:32	4/11/2019 13:18:00	0	100	927	1	4/11/2019 13:18:00	R_WcvDv4eBCllzhv3	anonymous	EN	1			4	7												6	6	4	5	5	5	4	5	4	4	4	65	50	11			1		1	165	11	1		I hope it's helpful
4/10/2019 14:30:18	4/11/2019 17:47:24	0	100	98225	1	4/11/2019 17:47:24	R_2v0Jl6Dakte3vhu	anonymous	EN	1			4	7												6	5	5	5	5	5	5	6	5	5	6	65	50	13			1		2	52	4	2
4/11/2019 11:08:34	4/11/2019 11:23:14	0	100	879	1	4/11/2019 11:23:14	R_VOlne4b8ImdFyFz	anonymous	EN	1			4	7	5	5	3	4	4	5	4	6	5	4	4												62	49	9			1		2	52	0	1
4/8/2019 14:37:45	4/8/2019 14:49:28	0	100	703	1	4/8/2019 14:49:29	R_3MyEdEFDavwFj9e	anonymous	EN	1			4	7	4	3	5	4	3	5	5	6	5	5	5												60	50	12			1		1	52	3
4/9/2019 13:47:47	4/9/2019 13:56:42	0	100	534	1	4/9/2019 13:56:42	R_1owjW8d2GqrQuMK	anonymous	EN	1			4	7	6	1	5	1	5	6	3	6	3	2	3												30	80	9			1		1	52	0
4/11/2019 11:29:42	4/11/2019 11:41:58	0	100	735	1	4/11/2019 11:41:58	R_1mwVklglyW3IEXA	anonymous	EN	1			4	7	4	4	5	4	5	6	6	6	5	6	6												30	80	11			1		1	121	1	1
4/11/2019 13:46:16	4/11/2019 14:00:02	0	100	826	1	4/11/2019 14:00:03	R_2abFZ9xs1xX1BAm	anonymous	EN	1			4	7												5	5	5	5	5	5	5	5	6	6	6	60	50	11			1		1	40	1	2
4/7/2019 21:19:05	4/7/2019 21:22:14	1	100	189	1	4/7/2019 21:22:15	R_2zhWWyjRITCc11j	preview	EN	1			4	7												4	4	4	4	4	4	4	4	4	4	4	51	58	10			13		1	16	0
4/11/2019 10:04:12	4/11/2019 10:16:11	0	100	718	1	4/11/2019 10:16:12	R_3dWyAW2ue0y3uuw	anonymous	EN	1			4	7	7	7	7	7	7	5	5	6	6	3	6												40	65	9			1		1	52	2	1		For someone with a economical background the survey is a bit shallow. There are more factors to a company then just the stakholders. In this case 'Alpha' will not continue to exist without financial profit. Therefore their focus will ALWAYS be on stayin financially healthy, but they try to do what is best for their stakeholders depending on the possibilities.
4/11/2019 11:11:40	4/11/2019 11:21:37	0	100	596	1	4/11/2019 11:21:37	R_2zZT5UER1FHCUlB	anonymous	EN	1			4	7	3	6	2	5	5	5	5	2	3	4	6												72	32	11			1		2	52	0	1		no. Why is this survey set at 45 min ?
4/11/2019 11:29:25	4/11/2019 11:39:22	0	100	596	1	4/11/2019 11:39:23	R_1JW18KP6QbznIpY	anonymous	EN	1			4	7	4	5	5	5	4	6	5	5	6	5	5												59	42	9			1		1	52	2	1
4/11/2019 11:34:35	4/11/2019 11:44:22	0	100	587	1	4/11/2019 11:46:17	R_Q5l5yv8PBD5Em0p	anonymous	EN	1			4	7	6	6	4	4	6	4	3	2	5	5	4												50	50	11			1		1	52	2	1
4/11/2019 15:14:47	4/11/2019 15:21:39	0	100	411	1	4/11/2019 15:21:40	R_dgy7yz5FoS7DB3r	anonymous	EN	1			4	7	6	6	3	1	2	5	5	5	5	3	5												30	70	9			1		1	52	0	1
4/11/2019 12:24:25	4/11/2019 12:32:04	0	100	459	1	4/11/2019 12:32:25	R_2CpotIWTq0mtUek	anonymous	EN	1			4	7	5	4	5	5	5	5	5	4	5	5	5												61	38	11			1		1	52	3	1
4/11/2019 11:08:26	4/11/2019 11:19:10	0	100	644	1	4/11/2019 11:19:11	R_8DlJHVKG8UmlpSN	anonymous	EN	1			4	7	6	4	4	5	4	5	5	5	4	4	3												65	25	11			1		1	86	3	3	HG 45
4/7/2019 21:24:14	4/7/2019 21:26:23	1	100	129	1	4/7/2019 21:26:24	R_1LpAXmX1bPjfGTV	preview	EN	1			4	7	3	3	3	3	3	3	3	3	3	3	3												38	45	10			10		1	2	-1
4/8/2019 11:00:22	4/8/2019 12:02:14	0	100	3711	1	4/8/2019 12:02:14	R_2R4dM7WJg6vv9z2	anonymous	EN				4	7												5	7	7	1	4	6	7	7	7	7	7	0	50	12			1		1	52	5
4/10/2019 9:45:47	4/10/2019 10:24:08	0	100	2301	1	4/10/2019 10:24:09	R_YPxfJLbvBYP1w1X	anonymous	EN	1			6	7	7	5	6	7	6	6	7	7	7	7	7												100	92	11			11		2	52	37	2
4/12/2019 13:57:12	4/12/2019 14:09:04	0	100	711	1	4/12/2019 14:09:04	R_PCjCywha4pdASoF	anonymous	EN	1	4	4														5	6	5	5	6	5	7	3	2	7	7	78	100	9			1		2	52	1	1
4/17/2019 13:58:53	4/17/2019 14:33:24	0	100	2071	1	4/17/2019 14:33:25	R_3nT3EObEyFfmkvY	anonymous	EN	1	4	4			5	3	2	3	4	7	7	7	6	6	5												80	69	12			10		2	52	5	2
4/8/2019 15:19:23	4/8/2019 15:28:08	0	100	525	1	4/8/2019 15:28:08	R_1eLArAnxxV6zS37	anonymous	EN	1	4	4														5	4	4	5	4	5	6	4	5	5	5	91	51	13			1		1	52	3
4/8/2019 22:20:14	4/8/2019 22:32:00	0	100	705	1	4/8/2019 22:32:01	R_4Vd4FrnNNCJPobv	anonymous	EN	1			4	6	4	4	4	4	5	6	6	7	5	6	6												50	85	12			10		2	52	4
4/11/2019 11:08:37	4/11/2019 11:14:53	0	100	375	1	4/11/2019 11:14:53	R_TtpvwVWJhNoTlYt	anonymous	EN	1	4	4														6	6	6	5	6	5	5	5	5	4	5	64	69	11			1		1	52	0	1
4/8/2019 19:24:38	4/8/2019 19:39:27	0	100	889	1	4/8/2019 19:39:36	R_2S79ohsxV1IVa3w	anonymous	EN	1	4	4			5	2	4	3	3	6	6	5	5	5	5												79	51	13			11		1	52	6			High level though, can imagine some people struggling with it besides that interesting to know what this is about
4/8/2019 11:29:33	4/8/2019 11:46:01	0	100	987	1	4/8/2019 11:46:24	R_2QfZ3T8dh9QaaoX	anonymous	EN	1	4	4														5	7	6	6	4	5	3	7	5	7	5	75	50	12			1		1	52	3
4/11/2019 14:30:51	4/11/2019 14:38:07	0	100	435	1	4/11/2019 14:38:08	R_1dFZY0vGSbzf6La	anonymous	EN	1	4	4														5	4	6	4	5	4	2	2	5	3	2	70	51	9			1		1	52	-1	1
4/11/2019 15:14:21	4/11/2019 15:28:53	0	100	871	1	4/11/2019 15:28:54	R_3vJkrZoAYxzR8fT	anonymous	EN	1	4	4			5	3	4	4	5	6	7	7	7	6	7												35	80	11			11		1	81	7	1		more info on alpha
4/11/2019 16:01:31	4/11/2019 16:11:06	0	100	574	1	4/11/2019 16:11:06	R_A1aVNl1FXjauV7X	anonymous	EN	1	4	4			6	4	6	6	6	3	6	3	6	4	6												36	70	12			10		2	88	3	1
4/11/2019 11:29:19	4/11/2019 11:35:22	0	100	362	1	4/11/2019 11:35:22	R_2VgcCd7vMyBR2J2	anonymous	EN	1	4	4			3	4	5	3	5	4	4	5	4	5	4												65	40	11			1		1	52	2	1
4/11/2019 10:04:09	4/11/2019 10:16:56	0	100	767	1	4/11/2019 10:16:57	R_1mXaFVffmUyXyET	anonymous	EN	1	4	4														2	5	2	4	5	5	4	5	2	4	5	0	100	12			1		1	52	0	1		-
4/12/2019 10:08:21	4/12/2019 10:22:51	0	100	870	1	4/12/2019 10:22:52	R_1jy9DR7RAtoGRWW	anonymous	EN	1	4	4			2	6	2	6	6	7	6	6	6	4	6												70	25	12			1		1	52	9	3	4-47
4/8/2019 13:00:35	4/8/2019 13:12:39	0	100	724	1	4/8/2019 13:12:40	R_2uy1wMyn2WyJmLu	anonymous	EN	1	6	4														5	5	5	5	5	5	6	5	4	5	5	40	50	13			1		1	52	3
4/11/2019 13:03:57	4/11/2019 13:14:41	0	100	644	1	4/11/2019 13:14:41	R_1mhqJyYixuVvwbX	anonymous	EN	1	4	4														4	5	4	5	5	5	3	3	4	5	3	30	60	11			9	Student and employee	1	52	2	1
4/8/2019 22:20:32	4/9/2019 23:14:03	0	100	89610	1	4/9/2019 23:14:03	R_3GkxNX1sb4zk9dB	anonymous	EN	1	4	4														6	7	6	6	5	6	6	6	3	4	6	38	48	12			11		1	52	3
4/11/2019 15:16:48	4/11/2019 15:29:13	0	100	744	1	4/11/2019 15:29:13	R_3PTQvohnfJHhCAP	anonymous	EN	1	4	4														5	2	4	5	5	3	5	2	5	4	3	35	50	11			1		1	52	1	1
4/8/2019 21:33:43	4/8/2019 21:47:21	0	100	817	1	4/8/2019 21:47:21	R_PNiSuoh69vMxt2p	anonymous	EN	1			6	6												6	7	6	6	5	6	6	6	6	5	6	34	50	10			12		1	52	5
4/8/2019 14:52:39	4/8/2019 15:13:55	0	100	1276	1	4/8/2019 15:13:56	R_2wbmT2iimhgwbqJ	anonymous	EN	1	4	4			7	7	1	1	1	4	4	7	7	1	1												28	53	12			12		1	52	6
4/10/2019 13:02:10	4/10/2019 13:13:19	0	100	669	1	4/10/2019 13:13:19	R_23TPvDcg4UOcnNM	anonymous	EN	1	4	4														5	5	5	4	5	5	4	5	5	4	4	30	50	12			1		2	52	5	1
4/11/2019 14:33:14	4/11/2019 14:44:43	0	100	688	1	4/11/2019 14:44:44	R_2zckgzpxlzyDH6B	anonymous	EN	1	4	4														4	4	4	4	3	5	5	4	4	3	4	30	50	11			1		2	52	0	1
4/11/2019 11:09:12	4/11/2019 11:18:30	0	100	557	1	4/11/2019 11:18:30	R_1MY7zUqdlR6qo4H	anonymous	EN	1	4	4														5	5	5	3	4	5	7	6	4	5	4	20	58	11			1		2	52	2	1
4/8/2019 15:19:19	4/11/2019 11:10:37	0	100	244277	1	4/11/2019 11:10:37	R_esPn3N9QVFYnYWZ	anonymous	EN	1	4	4														6	5	6	6	6	6	6	5	7	6	7	40	36	13			12		2	15	17			not filled out
4/10/2019 8:53:24	4/10/2019 9:00:29	0	100	424	1	4/10/2019 9:00:30	R_2aegyLI966AUsHt	anonymous	EN	1	4	4														4	5	3	4	3	5	2	2	3	2	2	40	30	13			11		1	52	6	2
4/10/2019 15:04:47	4/10/2019 16:38:49	0	100	5641	1	4/10/2019 16:38:49	R_3F2r2UOM07Qr8lq	anonymous	EN	1	4	4														4	5	5	5	5	5	5	5	4	5	4	30	40	12			1		2	52	4	2
4/11/2019 11:47:44	4/11/2019 12:02:43	0	100	898	1	4/11/2019 12:02:43	R_pSKgRgMTNXNXmPn	anonymous	EN	1	4	4			7	7	1	2	7	4	4	4	4	4	4												20	50	11			1		1	52	5	1
4/9/2019 16:45:16	4/9/2019 17:02:23	0	100	1026	1	4/9/2019 17:02:24	R_1dLwAP4JPlyq03K	anonymous	EN	1	4	4														6	4	6	1	3	5	6	5	3	6	6	18	50	13			11		1	52	12
4/11/2019 11:12:19	4/11/2019 11:19:38	0	100	438	1	4/11/2019 11:19:38	R_1QFRhiGzKgb6hKW	anonymous	EN	1	4	4														6	5	6	6	5	5	6	4	6	6	6	30	36	9			1		1	52	1	1
4/11/2019 13:02:00	4/11/2019 13:14:08	0	100	727	1	4/11/2019 13:14:08	R_3HLlBhbnUtc1n7W	anonymous	EN	1	4	4			5	3	4	5	4	6	6	5	3	5	5												25	40	9			1		1	52	1	1
4/11/2019 11:29:18	4/11/2019 11:40:00	0	100	642	1	4/11/2019 11:40:01	R_12oqBUuNYhng6jV	anonymous	EN	1	4	4			6	5	2	6	5	6	7	5	6	4	6												22	42	9			12		1	52	2	1
4/9/2019 9:53:29	4/9/2019 10:06:14	0	100	764	1	4/9/2019 10:06:14	R_33rMGZxS0SALi1F	anonymous	EN	1	4	4														2	3	3	2	2	3	5	6	4	5	5	20	40	12			1		1	52	2
4/9/2019 9:54:19	4/9/2019 10:27:27	0	100	1988	1	4/9/2019 10:27:28	R_3nfn2tQbQ466ab7	anonymous	EN		4	4			4	6	4	4	4	5	5	4	4	5	5												30	30	12			12		2	52	3
4/10/2019 10:49:38	4/10/2019 10:59:49	0	100	610	1	4/10/2019 10:59:49	R_2VrtXNn0CpDKNSb	anonymous	EN	1	4	4														6	6	7	7	6	7	7	5	6	7	7	25	35	13			1		2	52	5	2
4/12/2019 10:00:03	4/12/2019 10:13:16	0	100	792	1	4/12/2019 10:13:16	R_2a8fYQvMRSspzMr	anonymous	EN	1	4	4														5	6	5	6	6	6	7	5	5	6	6	9	50	9			1		1	52	0	1
4/10/2019 12:56:04	4/10/2019 13:07:20	0	100	675	1	4/10/2019 13:07:20	R_sdiURrMr7m164Rr	anonymous	EN	1	4	4			6	5	6	5	3	6	4	6	2	3	5												25	32	11			1		1	52	4	1
4/9/2019 20:06:48	4/9/2019 22:49:21	0	100	9752	1	4/9/2019 22:49:21	R_2VywxARm85wSxkL	anonymous	EN		4	4			3	3	2	3	6	6	3	3	4	5	6												35	19	12			11		1	52	5
4/12/2019 9:14:06	4/12/2019 10:08:32	0	100	3265	1	4/12/2019 10:08:32	R_1QmXbrHs4U00NHS	anonymous	EN	1	4	4			6	3	5	5	3	3	5	5	6	6	5												38	15	11			1		2	52	2	2
4/8/2019 12:14:22	4/8/2019 12:33:20	0	100	1138	1	4/8/2019 12:33:21	R_1RABmuLpO7byqtP	anonymous	EN	1	4	4			6	2	4	4	5	6	6	6	5	5	6												15	35	12			1		2	52	1
4/9/2019 10:59:32	4/9/2019 11:13:08	0	100	816	1	4/9/2019 11:13:09	R_s6E2XBdy4uRBZFn	anonymous	EN	1	4	4														6	6	6	6	6	6	5	6	6	5	6	20	30	9			1		2	52	1
4/10/2019 11:18:56	4/10/2019 11:34:06	0	100	909	1	4/10/2019 11:34:06	R_x2XpHDbYwn5DvzP	anonymous	EN	1	4	4														3	3	2	5	4	5	6	6	3	3	4	25	25	12			11		2	52	5	1
4/10/2019 12:17:39	4/10/2019 12:32:47	0	100	908	1	4/10/2019 12:32:48	R_1CwPS1OyLoTJwHl	anonymous	EN	1	4	4														3	4	3	4	4	4	5	4	3	3	5	0	50	12		Public Administration and Organizational Sciences	1		1	52	5	1
4/11/2019 11:09:01	4/11/2019 11:19:04	0	100	603	1	4/11/2019 11:19:04	R_2aEagZ5tEqCH2B5	anonymous	EN	1	4	4			3	3	3	4	3	4	4	4	4	3	3												25	23	9			1		1	52	1	1		I would like a copy of the results/conclusions of this survey. It interests me.
Also, I imagined companies like Walmart, SM (Philippines), McDonalds and other companies that don't really care about the employees that much so that was very easy to imagine.		1	0	24	3,2	3,66666666666667	6	7	22	1	1	1	0		0
4/9/2019 10:18:29	4/9/2019 10:35:56	0	100	1046	1	4/9/2019 10:35:56	R_2aeNBOWSM7GDuiF	anonymous	EN	1	4	4														3	6	2	6	4	6	2	3	5	4	2	26	21	13			13		1	52	7			I found it difficult to give a score to the statements, because a lot can be true, but the opposite can be true as well. With this I mean, things can be stated as being mutually exclusive, but do not have to be as such. Because of that, the overal answers I provided feel a little, one-sides, which I did not necessarily wanted to.
4/9/2019 11:22:42	4/9/2019 11:32:27	0	100	584	1	4/9/2019 11:32:27	R_1lmFMPUCEOThn8l	anonymous	EN	1	4	4														5	3	5	3	5	5	4	4	4	4	4	25	20	12			1		2	52	1
4/11/2019 11:08:02	4/11/2019 11:19:05	0	100	662	1	4/11/2019 11:19:05	R_1IN5M4pTlSrjhIC	anonymous	EN	1	4	4														6	6	5	3	5	4	5	3	5	6	3	22	23	11			1		1	52	1	1
4/11/2019 11:20:23	4/11/2019 11:48:40	0	100	1697	1	4/11/2019 11:48:40	R_2eQ1EZXdyVBdAvU	anonymous	EN	1	4	4														5	4	6	3	3	5	6	5	6	5	6	30	15	11			1		1	29	3	1
4/11/2019 15:15:54	4/11/2019 15:22:08	0	100	374	1	4/11/2019 15:22:09	R_pB5dzvg0VClog8x	anonymous	EN	1	4	4			4	3	5	5	5	4	4	5	5	4	5												18	27	11			1		1	52	2	1
4/10/2019 20:23:45	4/10/2019 20:34:06	0	100	621	1	4/10/2019 20:34:07	R_3j1n29UXAlZbosu	anonymous	EN	1	4	4			4	4	5	5	5	6	7	5	5	5	6												19	22	13			1		1	52	12	2		Succes Loïs!
4/8/2019 21:21:30	4/8/2019 21:31:07	0	100	577	1	4/8/2019 21:31:08	R_1oAN1iLVxzaCHTe	anonymous	EN	1	4	4														6	7	6	6	6	7	3	3	5	5	5	20	20	13			1		1	52	4
4/10/2019 12:16:27	4/10/2019 12:29:02	0	100	755	1	4/10/2019 12:29:03	R_3FXqswqVmGfnUHq	anonymous	EN	1	4	4														6	4	6	5	5	6	6	6	6	6	6	19	21	12			1		2	52	3	1
4/11/2019 12:19:08	4/11/2019 12:36:10	0	100	1022	1	4/11/2019 12:36:41	R_1I775StnjVDHe7h	anonymous	EN	1	4	4														6	7	7	7	5	5	6	4	4	7	5	20	20	9			1		1	79	2	1
4/10/2019 9:57:11	4/10/2019 10:13:01	0	100	949	1	4/10/2019 10:13:02	R_ONdkoETjvkgIrYd	anonymous	EN	1	4	4			6	5	4	5	6	6	6	6	7	7	7												29	10	12			1		2	52	5	1
4/11/2019 11:29:32	4/11/2019 11:40:30	0	100	658	1	4/11/2019 11:40:30	R_3j81vaocIavqBkV	anonymous	EN	1	4	4			6	4	4	6	4	5	5	4	5	6	6												9	30	11		had economics and management in high school	1		2	52	1	1
4/11/2019 13:01:14	4/11/2019 13:12:05	0	100	651	1	4/11/2019 13:12:06	R_2SfBuuPO8K01XzF	anonymous	EN	1	4	4														5	6	7	6	5	7	4	4	4	5	5	29	9	11			1		1	52	2	1
4/12/2019 10:51:34	4/12/2019 11:01:15	0	100	581	1	4/12/2019 11:01:16	R_31SO4R8Itnt38ii	anonymous	EN	1	4	4														7	7	7	7	7	7	5	5	5	5	5	13	25	12			1		2	52	4	1
4/8/2019 13:38:13	4/8/2019 13:54:07	0	100	953	1	4/8/2019 13:54:07	R_2zBzmNOzGl5VZPh	anonymous	EN	1	4	4														5	4	6	2	2	3	4	4	4	6	6	12	25	12			1		1	52	3
4/8/2019 12:12:12	4/8/2019 12:21:14	0	100	541	1	4/8/2019 12:21:14	R_1ezT5xaawfYQJTy	anonymous	EN	1	4	4			7	6	7	7	7	6	7	5	5	6	7												20	15	12			10		1	52	3
4/11/2019 16:01:25	4/11/2019 16:09:28	0	100	483	1	4/11/2019 16:09:28	R_plxNfvUGrtDABCF	anonymous	EN	1	4	4														4	5	5	4	5	4	7	5	5	7	6	0	35	9			1		2	68	1	1
4/12/2019 11:16:02	4/12/2019 11:25:30	0	100	568	1	4/12/2019 11:25:31	R_3kvIOMzbUh4c1T0	anonymous	EN	1	4	4														6	5	7	3	4	6	5	3	3	6	3	25	10	12			9	Student/Intern	2	52	4	1
4/11/2019 12:18:47	4/11/2019 12:30:25	0	100	697	1	4/11/2019 12:31:25	R_3eqK3t08SmYdy3z	anonymous	EN	1	4	4			6	4	3	5	3	7	6	7	5	5	6												10	22	11			1		1	52	1	1
4/8/2019 9:59:55	4/8/2019 10:17:19	0	100	1044	1	4/8/2019 10:17:20	R_VKBtnZ9CVKrV7R7	anonymous	EN	1	4	4			3	6	4	6	6	5	7	6	3	6	6												10	20	11			1		1	52	4
4/8/2019 12:50:17	4/8/2019 13:00:18	0	100	600	1	4/8/2019 13:00:18	R_DjH7fQFYiGyVvX3	anonymous	EN	1	4	4			3	3	2	2	3	4	5	2	2	4	5												5	25	12			1		1	52	4
4/8/2019 13:06:25	4/8/2019 13:22:00	0	100	934	1	4/8/2019 13:22:00	R_3Rqth4lmrGdK9Kn	anonymous	EN	1	4	4														6	6	4	3	4	5	6	3	5	6	6	10	20	11			1		1	52	2
4/9/2019 15:28:21	4/9/2019 15:36:06	0	100	465	1	4/9/2019 15:36:07	R_3IbkbcxZQZ0KfBt	anonymous	EN	1	4	4														5	5	3	5	4	5	5	5	5	6	6	20	10	13			1		2	52	4
4/10/2019 9:59:12	4/10/2019 10:13:11	0	100	839	1	4/10/2019 10:13:11	R_0GwEWNuoyKwH9Zf	anonymous	EN	1	4	4			6	1	5	6	6	6	7	7	3	6	7												20	10	11			1		1	52	7	1
4/11/2019 11:29:37	4/11/2019 11:41:55	0	100	737	1	4/11/2019 11:41:55	R_qDDpBl0N91dp5Qd	anonymous	EN	1	4	4														6	6	6	5	6	7	6	5	5	6	5	10	20	11			1		1	52	1	1
4/11/2019 13:02:21	4/11/2019 13:10:42	0	100	500	1	4/11/2019 13:10:42	R_TbdGjq2bXc5FEVH	anonymous	EN	1	4	4														3	4	4	2	2	2	6	6	4	6	6	20	10	9			1		1	52	6	1
4/9/2019 10:01:48	4/9/2019 10:15:25	0	100	817	1	4/9/2019 10:15:25	R_3qZOUYufJ8TFFDA	anonymous	EN	1	4	4														6	7	6	5	5	5	5	5	5	7	4	10	15	12			1		2	52	5
4/11/2019 12:19:11	4/11/2019 12:32:34	0	100	803	1	4/11/2019 12:33:44	R_2WBVg7i2UwxcpQQ	anonymous	EN	1	4	4														7	7	7	7	7	7	6	5	6	6	6	0	25	9			1		1	52	2	1
4/11/2019 15:14:50	4/11/2019 15:24:55	0	100	605	1	4/11/2019 15:24:55	R_1jWg0rINzGGpJts	anonymous	EN	1	4	4			7	5	4	5	6	6	6	6	3	5	5												10	15	9			1		1	52	1	1
4/11/2019 11:34:04	4/11/2019 11:40:29	0	100	384	1	4/11/2019 11:40:29	R_4TPuTyiQ5eo9cad	anonymous	EN	1	4	4			5	2	3	2	3	6	5	4	5	5	6												9	14	9			1		2	11	0	1
4/9/2019 12:53:05	4/9/2019 13:01:19	0	100	494	1	4/9/2019 13:01:20	R_2BaK2WNVUCzPL6m	anonymous	EN	1	4	4														6	6	6	3	5	5	7	2	7	7	5	0	20	13			1		1	52	5
4/10/2019 10:00:54	4/10/2019 10:15:35	0	100	880	1	4/10/2019 10:15:36	R_2VKCapEsxhWpyBM	anonymous	EN	1	4	4			7	5	7	5	7	7	6	7	5	6	5												11	9	12			1		2	68	5	1
4/10/2019 9:13:33	4/10/2019 9:22:31	0	100	537	1	4/10/2019 9:22:32	R_3HAnfUgfV7qxHAc	anonymous	EN	1	4	4														6	5	6	5	7	6	6	5	5	5	7	13	6	13			11		1	52	10	2
4/11/2019 15:15:23	4/11/2019 15:29:17	0	100	834	1	4/11/2019 15:29:18	R_SN6zCewta0dtOjn	anonymous	EN	1	4	4			2	3	2	3	5	6	5	5	5	5	5												0	19	9			1		1	69	1	1
4/8/2019 13:43:28	4/8/2019 13:55:12	0	100	704	1	4/8/2019 13:55:13	R_3e9Y1DivZVHR5gD	anonymous	EN	1	4	4			5	6	3	6	6	5	5	5	6	4	5												0	18	13			11		1	52	5			Some definitions could be explored before asking some of the questions, for example what exactly are the labor unions (people or the idea?) and what is a 'good job'?
4/8/2019 14:04:16	4/8/2019 14:29:57	0	100	1540	1	4/8/2019 14:29:57	R_2rJhZkmtzGZCf7c	anonymous	EN	1	4	4			3	5	5	4	6	7	7	7	4	7	7												0	16	13			11		2	52	11
4/11/2019 13:02:06	4/11/2019 13:16:33	0	100	866	1	4/11/2019 13:16:33	R_2uL0MfGHgYQvp1f	anonymous	EN	1	4	4			4	5	2	4	5	2	4	5	5	3	3												3	13	9			1		1	20	2	1
4/12/2019 10:35:19	4/12/2019 10:43:11	0	100	471	1	4/12/2019 10:43:11	R_2bHqmsFS2PLl9rJ	anonymous	EN	1	4	4			4	5	4	5	2	4	5	5	5	5	5												5	9	12			1		2	52	4	1		no
4/15/2019 14:26:33	4/15/2019 14:54:32	0	100	1679	1	4/15/2019 14:54:33	R_pGyAVWjN3K0viaB	anonymous	EN	1	4	4			7	5	6	6	7	6	6	6	4	5	6												8	6	12			1		2	52	3	2
4/18/2019 10:33:26	4/18/2019 10:43:15	0	100	589	1	4/18/2019 10:43:16	R_D8XLc3KOt7YrMOZ	anonymous	EN	1	4	4														6	6	7	5	4	6	4	3	4	4	3	10	3	12			1		2	52	3	2
4/8/2019 11:46:47	4/8/2019 12:08:44	0	100	1317	1	4/8/2019 12:08:45	R_1C7UcdrwziXNiOi	anonymous	EN	1	4	4														6	6	6	6	6	6	6	3	4	6	6	4	8	12			11		2	194	33
4/9/2019 10:43:22	4/9/2019 10:53:40	0	100	618	1	4/9/2019 10:53:41	R_3lPvnuq69QeenRz	anonymous	EN	1	4	4			6	3	7	6	6	6	5	6	3	5	6												4	8	12			1		1	52	4
4/11/2019 11:10:43	4/11/2019 11:24:28	0	100	824	1	4/11/2019 11:24:28	R_3ISLfy9HTZhE4tE	anonymous	EN	1	4	4														7	7	7	7	5	7	6	4	7	5	4	0	12	9			1		2	52	-1	1
4/9/2019 19:34:28	4/9/2019 19:45:33	0	100	665	1	4/9/2019 19:45:33	R_3ixsxy1BmAetKbL	anonymous	EN	1	4	4			7	6	6	7	7	7	7	6	7	7	7												0	10	12			1		2	52	3
4/10/2019 14:41:50	4/10/2019 14:51:35	0	100	584	1	4/10/2019 14:51:35	R_2yg9RokCAi0rkqq	anonymous	EN	1	4	4														7	6	7	5	6	6	6	5	7	6	6	0	10	11			1		2	52	2	1
4/11/2019 14:30:27	4/11/2019 14:43:52	0	100	805	1	4/11/2019 14:43:53	R_vNY07HV7vdRsxs5	anonymous	EN	1	4	4														7	6	6	5	5	5	5	6	4	6	5	10	0	11			1		1	52	2	1
4/11/2019 15:16:56	4/11/2019 15:34:39	0	100	1062	1	4/11/2019 15:34:39	R_1gi7akK65V42rkz	anonymous	EN	1	4	4			2	2	5	4	3	5	5	4	5	5	5												1	9	11			1		2	52	2	3	HG4A47
4/11/2019 15:25:30	4/11/2019 15:35:22	0	100	591	1	4/11/2019 15:35:22	R_1NOqskRaJOM1AbL	anonymous	EN	1	4	4			3	5	2	4	3	4	6	2	5	4	4												0	10	9			1		1	52	0	1
4/8/2019 15:25:09	4/8/2019 15:37:47	0	100	758	1	4/8/2019 15:37:50	R_DIsrfG76USxOKkh	anonymous	EN	1	4	4			4	5	4	4	4	7	7	7	6	6	7												0	9	12			1		2	52	5
4/9/2019 11:04:39	4/9/2019 11:18:04	0	100	805	1	4/9/2019 11:18:05	R_wMr18428rYotFVn	anonymous	EN	1	4	4			2	5	2	2	4	6	7	7	5	5	7												0	5	11			1		1	52	3
4/8/2019 11:20:34	4/8/2019 11:26:47	0	100	373	1	4/8/2019 11:26:47	R_10vjOjvOunwdwP4	anonymous	EN	1	4	4														6	4	5	5	5	4	5	3	5	3	5	3	1	12			10		1	52	2
4/8/2019 19:10:23	4/8/2019 19:22:41	0	100	738	1	4/8/2019 19:22:43	R_qWqGTMY6utksSSR	anonymous	EN	1	4	4			4	5	5	5	5	5	5	5	5	5	6												0	2	13			11		2	52	3
4/11/2019 15:14:07	4/11/2019 15:22:31	0	100	503	1	4/11/2019 15:22:31	R_1JJYusJyYqqQM6C	anonymous	EN	1	4	4														7	7	7	5	7	7	7	5	7	7	7	1	1	12			1		1	52	7	1
4/8/2019 10:57:27	4/8/2019 11:05:06	0	100	459	1	4/8/2019 11:05:07	R_11b7MvJYY6Amrcr	anonymous	EN	1	4	4			6	5	5	5	5	5	6	5	4	5	6												0	1	13			1		2	52	4
4/8/2019 9:59:51	4/8/2019 10:09:53	0	100	601	1	4/8/2019 10:09:54	R_1F5QHYT5FzUJ3gB	anonymous	EN	1	4	4														6	5	6	3	6	6	6	5	6	4	6	0	0	13			1		1	52	5
4/8/2019 19:35:55	4/8/2019 20:10:06	0	100	2050	1	4/8/2019 20:10:10	R_1cYdX0dcrabyj0l	anonymous	EN	1	4	4														7	7	7	7	5	7	4	4	4	4	4	0	0	12			1		1	52	6
4/9/2019 16:13:40	4/9/2019 16:34:44	0	100	1263	1	4/9/2019 16:34:45	R_1jk5ifWu3eo8qCS	anonymous	EN	1	4	4			4	6	1	4	6	6	6	6	6	4	4												0	0	12			11		1	52	17			I had trouble with part 2, specifically about Alpha's unions. It was not clear to me how to grade consciousness, and emotion, as it totally depends on how the unions operate and no backstory was given to deduce these.
4/11/2019 12:19:22	4/11/2019 12:30:50	0	100	688	1	4/11/2019 12:31:25	R_1FJTrTHW8zhZYcD	anonymous	EN	1	4	4			2	2	4	2	1	5	5	4	5	4	5												0	0	12			1		2	52	0	1
4/12/2019 9:55:03	4/12/2019 10:07:51	0	100	768	1	4/12/2019 10:07:51	R_1NfgHqoQrbLNd99	anonymous	EN	1			5	7	5	3	5	5	5	3	5	6	6	5	5												75	100	12			1		2	52	3	1
4/8/2019 10:00:27	4/8/2019 10:11:20	0	100	652	1	4/8/2019 10:11:20	R_3rMu7xwdKhS7rkR	anonymous	EN	1			6	7	7	4	5	5	3	5	5	6	4	4	5												75	85	12			1		2	52	5
4/10/2019 12:17:33	4/10/2019 12:34:29	0	100	1016	1	4/10/2019 12:34:29	R_e96LQuoggszws13	anonymous	EN	1			6	7	4	4	5	5	5	5	4	6	7	4	4												80	80	13			1		1	52	5	1		some suggestive questions like: is it morally bad ….
[truncated: 15 more columns]
