# Supplementary material for: Humanizing Stakeholders by Rethinking Business
Source: Front Psychol. 2021 Sep 22;12:687067. doi: 10.3389/fpsyg.2021.687067 (PMC8493002; doi:10.3389/fpsyg.2021.687067)
Supplement: Supplementary file 4 [file Data_Sheet_4.csv]

StartDate	EndDate	Status	IPAddress	Progress	Duration__in_seconds_	Finished	RecordedDate	ResponseId	DistributionChannel	UserLanguage	intro	C1P	C2P	C1S	C2S	LEGU_1	LEGU_2	LEGU_3	LEGU_4	LEGU_5	LEGU_6	IDAQU_1	IDAQU_2	IDAQU_3	IDAQU_4	IDAQU_5	IDAQU_1.0	IDAQU_2.0	IDAQU_3.0	IDAQU_4.0	IDAQU_5.0	LEGU_1.0	LEGU_2.0	LEGU_3.0	LEGU_4.0	LEGU_5.0	LEGU_6.0	mc1	mc2	real_1	real_2	LEGU1	LEGU2	LEGU3	LEGU4	LEGU5	LEGU6	IDAQU1	IDAQU2
4-12-2019 18:03	4-12-2019 18:12	0	82.40.223.87	100	525	1	4-12-2019 18:12	R_O9ZBZUKtQItdRK1	anonymous	EN	1			4	7	7	7	7	7	7	7	5	5	5	5	5												100	100	1	7	7	7	7	7	7	7	5	5
4-12-2019 18:16	4-12-2019 18:25	0	2.221.178.114	100	563	1	4-12-2019 18:25	R_2txPyifxRU8Zdbl	anonymous	EN				4	7	4	6	7	6	6	6	6	4	4	5	2												100	100	3	3	4	6	7	6	6	6	6	4
4-12-2019 18:12	4-12-2019 18:16	0	162.237.21.221	100	264	1	4-12-2019 18:16	R_1hBeOgCRDcoZ6Oy	anonymous	EN	1			4	7												7	7	7	7	7	7	7	7	7	7	7	90	100	7	7	7	7	7	7	7	7	7	7
4-12-2019 18:08	4-12-2019 18:17	0	79.129.161.76	100	538	1	4-12-2019 18:17	R_1OOciNwfDPqizns	anonymous	EN	1			4	7	6	6	6	5	7	6	5	3	7	7	5												90	100	3	7	6	6	6	5	7	6	5	3
4-12-2019 18:14	4-12-2019 18:23	0	47.222.146.102	100	501	1	4-12-2019 18:23	R_yl2wRF5L6Nwwdu9	anonymous	EN	1			4	7												4	4	7	7	4	7	7	7	7	7	7	100	90	1	7	7	7	7	7	7	7	4	4
4-12-2019 17:50	4-12-2019 17:58	0	91.85.183.229	100	469	1	4-12-2019 17:58	R_3Pz8WmumEqiKJsd	anonymous	EN	1			4	7												6	6	6	6	6	6	7	6	6	7	7	94	88	1	1	6	7	6	6	7	7	6	6
4-12-2019 17:56	4-12-2019 18:04	0	148.75.228.94	100	493	1	4-12-2019 18:04	R_1K3DJB16IWHxgCt	anonymous	EN	1			4	7												5	7	6	7	4	7	7	7	7	7	7	100	81	4	7	7	7	7	7	7	7	5	7
4-12-2019 18:07	4-12-2019 18:16	0	82.132.245.240	100	570	1	4-12-2019 18:16	R_1M4JJRdClpohW5C	anonymous	EN	1			4	7	5	6	6	5	5	7	7	5	7	4	6												85	92	7	7	5	6	6	5	5	7	7	5
4-12-2019 17:26	4-12-2019 17:34	0	213.205.240.44	100	493	1	4-12-2019 17:34	R_1mEiZyGS4IIX9ay	anonymous	EN	1			4	7												5	6	5	6	6	7	5	6	5	6	6	85	90	3	5	7	5	6	5	6	6	5	6
4-12-2019 17:58	4-12-2019 18:05	0	2.221.23.39	100	417	1	4-12-2019 18:05	R_umgl7XtbLUMOupH	anonymous	EN	1			4	7												6	6	6	7	6	6	6	7	4	6	6	100	75	5	7	6	6	7	4	6	6	6	6
4-12-2019 18:06	4-12-2019 18:17	0	77.102.240.228	100	615	1	4-12-2019 18:17	R_1DILNmaCuhEZj5A	anonymous	EN	1			4	7	7	7	7	7	6	6	6	4	4	1	2												100	75	3	6	7	7	7	7	6	6	6	4
4-12-2019 17:10	4-12-2019 17:23	0	71.142.233.127	100	787	1	4-12-2019 17:23	R_1QARcjd6Uc4VFVY	anonymous	EN	1			4	7	5	5	5	3	3	5	6	2	5	3	2												85	89	5	6	5	5	5	3	3	5	6	2
4-12-2019 17:04	4-12-2019 17:15	0	107.215.177.135	100	666	1	4-12-2019 17:15	R_tWYeJ7pjXJ2tRnz	anonymous	EN	1			4	7												5	2	6	5	6	6	6	6	6	6	6	82	90	4	5	6	6	6	6	6	6	5	2
4-12-2019 18:06	4-12-2019 18:10	0	86.27.90.51	100	213	1	4-12-2019 18:10	R_3KoS2M3bwZpgW5R	anonymous	EN	1			4	7	7	7	7	7	7	7	7	7	7	7	7												100	72	1	5	7	7	7	7	7	7	7	7
4-12-2019 17:43	4-12-2019 17:51	0	78.151.62.77	100	499	1	4-12-2019 17:51	R_32Rd4cuDCU0BwZt	anonymous	EN	1			4	7	6	6	6	6	6	6	6	6	6	7	7												96	75	1	5	6	6	6	6	6	6	6	6
4-12-2019 17:35	4-12-2019 17:44	0	94.0.57.68	100	505	1	4-12-2019 17:44	R_Td9IKW10ayAxn6p	anonymous	EN	1			4	7	7	7	7	7	7	7	7	7	7	7	7												90	80	5	6	7	7	7	7	7	7	7	7
4-12-2019 17:56	4-12-2019 18:01	0	99.120.148.79	100	344	1	4-12-2019 18:01	R_R8KOPMLtSu06T1T	anonymous	EN	1			4	7	7	7	7	7	7	7	7	5	6	6	6												70	100	7	7	7	7	7	7	7	7	7	5
4-12-2019 17:17	4-12-2019 17:30	0	85.255.237.114	100	769	1	4-12-2019 17:30	R_3EuTsx6c3235VgF	anonymous	EN	1			4	7	7	7	7	1	7	7	4	4	7	7	4												91	78	1	3	7	7	7	1	7	7	4	4
4-12-2019 18:08	4-12-2019 18:16	0	81.140.247.11	100	496	1	4-12-2019 18:16	R_10H77IxUspaj41C	anonymous	EN	1			4	7												5	6	6	7	6	6	5	5	5	5	5	90	75	6	7	6	5	5	5	5	5	5	6
4-12-2019 18:10	4-12-2019 18:27	0	94.173.220.112	100	1029	1	4-12-2019 18:27	R_1j9bdH9F5AwSsr3	anonymous	EN	1			4	7												4	4	4	4	4	6	7	5	5	5	6	95	70	4	6	6	7	5	5	5	6	4	4
4-12-2019 18:09	4-12-2019 18:16	0	96.59.131.197	100	375	1	4-12-2019 18:16	R_1GKpjqSUsYUecIK	anonymous	EN	1			4	7	7	6	7	6	6	7	7	4	6	5	6												80	80	5	5	7	6	7	6	6	7	7	4
4-12-2019 18:11	4-12-2019 18:19	0	109.158.187.2	100	490	1	4-12-2019 18:19	R_1dGBWzqlcXGC45z	anonymous	EN	1			4	7	6	5	4	7	7	6	5	5	4	6	5												81	71	5	6	6	5	4	7	7	6	5	5
4-12-2019 17:48	4-12-2019 18:01	0	97.72.234.4	100	785	1	4-12-2019 18:01	R_3E9ZpqoLR9CGJIe	anonymous	EN	1			4	7												6	6	6	6	6	7	7	7	7	7	7	100	51	6	4	7	7	7	7	7	7	6	6
4-12-2019 17:36	4-12-2019 17:44	0	148.88.244.113	100	482	1	4-12-2019 17:44	R_3oU8xGN1qkBDy3v	anonymous	EN	1			4	7												6	5	5	5	5	6	6	6	6	6	6	75	75	3	3	6	6	6	6	6	6	6	5
4-12-2019 18:04	4-12-2019 18:08	0	78.148.54.138	100	258	1	4-12-2019 18:08	R_2Ve8MOTg0OS2DuO	anonymous	EN	1			4	7												7	7	7	7	7	7	7	7	6	7	7	50	100	1	6	7	7	7	6	7	7	7	7
4-12-2019 17:51	4-12-2019 17:57	0	176.25.143.33	100	383	1	4-12-2019 17:57	R_333Z9jiJGEe3cwo	anonymous	EN	1			4	7	5	6	6	6	5	6	5	5	5	5	6												83	66	3	4	5	6	6	6	5	6	5	5
4-12-2019 18:16	4-12-2019 18:23	0	82.132.220.4	100	476	1	4-12-2019 18:23	R_XsQAOB7e8uFYIjD	anonymous	EN	1			4	7	7	7	7	6	7	7	7	4	4	5	3												77	69	4	5	7	7	7	6	7	7	7	4
4-12-2019 18:04	4-12-2019 18:19	0	81.152.42.185	100	902	1	4-12-2019 18:19	R_12m8XZjYkOf8HKA	anonymous	EN	1			4	7												4	7	4	6	6	7	7	5	6	6	7	85	60	3	5	7	7	5	6	6	7	4	7
4-12-2019 18:09	4-12-2019 18:20	0	68.53.163.176	100	694	1	4-12-2019 18:20	R_2vliyEoH8Lca4Fk	anonymous	EN	1			4	7	5	6	5	5	6	6	5	5	6	4	4												81	61	2	3	5	6	5	5	6	6	5	5
4-12-2019 18:16	4-12-2019 18:31	0	2.216.120.196	100	907	1	4-12-2019 18:31	R_9uzvESednwe2NY5	anonymous	EN	1			4	7												6	5	5	6	5	5	6	4	5	6	4	76	65	5	5	5	6	4	5	6	4	6	5
4-12-2019 19:45	4-12-2019 19:55	0	86.166.209.130	100	646	1	4-12-2019 19:55	R_1qfjbDJZUvuIbuT	anonymous	EN	1			4	7	5	5	5	5	5	5	6	6	4	5	5												83	55	4	5	5	5	5	5	5	5	6	6
4-12-2019 18:06	4-12-2019 18:10	0	107.77.223.85	100	219	1	4-12-2019 18:10	R_1K7lbc6G3BH2pam	anonymous	EN	1			4	7												6	6	5	5	6	5	6	4	4	4	5	64	70	4	5	5	6	4	4	4	5	6	6
4-12-2019 20:00	4-12-2019 20:08	0	92.15.216.37	100	450	1	4-12-2019 20:08	R_2wS0feggr0jGTkN	anonymous	EN	1			4	7	7	7	7	7	7	7	6	6	6	6	6												70	60	4	3	7	7	7	7	7	7	6	6
4-12-2019 18:00	4-12-2019 18:07	0	166.253.63.164	100	437	1	4-12-2019 18:07	R_1DvPRtaaqhNTqOM	anonymous	EN	1			4	7												7	7	7	7	7	7	7	7	7	7	7	50	77	7	7	7	7	7	7	7	7	7	7
4-12-2019 18:16	4-12-2019 18:23	0	82.22.165.9	100	383	1	4-12-2019 18:23	R_2Sk0zdz7fClCHkM	anonymous	EN	1			4	7	6	7	6	7	7	7	6	6	6	7	7												50	77	4	6	6	7	6	7	7	7	6	6
4-12-2019 18:12	4-12-2019 18:18	0	80.42.56.13	100	318	1	4-12-2019 18:18	R_9zXZP0PcoCQ8lEt	anonymous	EN	1			4	7	3	5	5	2	5	5	5	5	6	6	5												45	80	5	5	3	5	5	2	5	5	5	5
4-12-2019 17:44	4-12-2019 17:56	0	107.152.104.213	100	745	1	4-12-2019 17:56	R_1jkyKHw1Otkxsyo	anonymous	EN	1			4	7												7	6	7	6	6	7	7	7	7	7	7	49	74	6	6	7	7	7	7	7	7	7	6
4-12-2019 18:02	4-12-2019 18:10	0	94.15.112.129	100	490	1	4-12-2019 18:10	R_3rZN1RjJEORxIWt	anonymous	EN	1			4	7												7	6	6	7	7	7	7	7	7	7	7	61	60	2	7	7	7	7	7	7	7	7	6
4-12-2019 19:15	4-12-2019 19:19	0	90.211.204.223	100	253	1	4-12-2019 19:19	R_2QfhHFkpqfInEXo	anonymous	EN	1			4	7												5	5	5	5	4	5	5	5	5	5	6	68	52	3	4	5	5	5	5	5	6	5	5
4-12-2019 17:54	4-12-2019 18:01	0	78.149.183.14	100	412	1	4-12-2019 18:01	R_3EngbMuzQYs87Mf	anonymous	EN	1			4	7												5	7	5	6	6	5	6	6	6	6	5	63	55	5	5	5	6	6	6	6	5	5	7
4-12-2019 17:27	4-12-2019 17:38	0	188.223.3.63	100	709	1	4-12-2019 17:38	R_3j6fQxQD2rOdDVL	anonymous	EN	1			4	7	5	6	4	1	5	5	7	7	7	7	7												20	95	6	6	5	6	4	1	5	5	7	7
4-12-2019 18:17	4-12-2019 18:20	0	81.108.211.132	100	187	1	4-12-2019 18:20	R_yyd9gCwWpfRBHOh	anonymous	EN	1			4	7												5	6	5	4	4	3	2	5	3	6	5	51	62	3	5	3	2	5	3	6	5	5	6
4-12-2019 18:14	4-12-2019 18:22	0	93.159.183.4	100	462	1	4-12-2019 18:22	R_1qWACxglgopyLpT	anonymous	EN	1			4	7	3	3	3	3	6	5	5	4	4	4	5												52	52	5	6	3	3	3	3	6	5	5	4
4-12-2019 17:59	4-12-2019 18:10	0	95.146.63.22	100	601	1	4-12-2019 18:10	R_2E4ujZ3Uezo6SdE	anonymous	EN	1			4	7	6	5	5	4	4	4	4	6	6	6	6												50	50	6	6	6	5	5	4	4	4	4	6
4-12-2019 20:15	4-12-2019 20:23	0	76.115.127.125	100	477	1	4-12-2019 20:23	R_3D583udtyEWZdZu	anonymous	EN	1			4	7	6	6	6	6	6	6	7	7	7	7	7												50	50	6	7	6	6	6	6	6	6	7	7
4-12-2019 18:03	4-12-2019 18:06	0	86.142.134.198	100	175	1	4-12-2019 18:06	R_24NScCiSXiVYMZq	anonymous	EN	1			4	7	3	4	4	4	3	3	4	4	4	2	3												45	44	4	3	3	4	4	4	3	3	4	4
4-12-2019 20:15	4-12-2019 20:19	0	146.90.8.36	100	222	1	4-12-2019 20:19	R_UmgsBDAjFDomJ8d	anonymous	EN	1			4	7	5	4	4	5	5	4	5	5	4	4	5												52	36	5	6	5	4	4	5	5	4	5	5
4-12-2019 18:14	4-12-2019 18:20	0	65.30.165.103	100	322	1	4-12-2019 18:20	R_RUXC339bNDRO32V	anonymous	EN	1	6	4														5	5	6	5	5	6	5	5	6	5	5	60	62	6	5	6	5	5	6	5	5	5	5
4-12-2019 17:58	4-12-2019 18:05	0	90.217.186.155	100	458	1	4-12-2019 18:05	R_2y3pJGPvCd6Q4RZ	anonymous	EN	1			4	6												4	3	2	4	4	5	3	3	5	3	5	46	40	3	5	5	3	3	5	3	5	4	3
4-12-2019 18:06	4-12-2019 18:20	0	80.71.142.17	100	853	1	4-12-2019 18:20	R_3FVCSdUHqghghvT	anonymous	EN	1	4	4														5	4	6	5	6	7	7	7	7	7	7	84	61	7	7	7	7	7	7	7	7	5	4
4-12-2019 17:45	4-12-2019 17:53	0	103.50.102.248	100	426	1	4-12-2019 17:53	R_2YhNrLzppNtFZrW	anonymous	EN	1	4	4			7	5	6	4	5	6	5	7	7	7	6												61	74	7	6	7	5	6	4	5	6	5	7
4-12-2019 18:06	4-12-2019 18:19	0	87.114.210.107	100	792	1	4-12-2019 18:19	R_pRdmcS6IGFWsH2p	anonymous	EN	1	4	4			5	7	6	6	6	7	4	4	7	6	6												81	53	4	3	5	7	6	6	6	7	4	4
4-12-2019 20:00	4-12-2019 20:06	0	86.133.13.191	100	335	1	4-12-2019 20:06	R_3KTsynr6qurnswW	anonymous	EN	1	4	4														3	4	2	6	3	4	5	7	3	6	5	72	62	4	6	4	5	7	3	6	5	3	4
4-12-2019 18:04	4-12-2019 18:12	0	86.168.5.42	100	514	1	4-12-2019 18:12	R_sL4XYfUtuvhSP0l	anonymous	EN	1	4	4			7	7	6	6	7	7	4	7	7	7	7												60	66	5	7	7	7	6	6	7	7	4	7
4-12-2019 17:55	4-12-2019 18:17	0	86.140.29.160	100	1315	1	4-12-2019 18:17	R_qCQD5nGJb2SpYMV	anonymous	EN	1	4	4			4	4	4	5	3	3	4	4	4	4	4												50	71	5	5	4	4	4	5	3	3	4	4
4-12-2019 17:36	4-12-2019 17:45	0	2.218.232.160	100	519	1	4-12-2019 17:45	R_1qTWFwohah4YtAO	anonymous	EN	1	4	4			5	5	4	5	4	4	5	6	4	4	5												55	62	5	6	5	5	4	5	4	4	5	6
4-12-2019 20:12	4-12-2019 20:17	0	81.106.90.133	100	316	1	4-12-2019 20:17	R_OJpDfle4WfD6mlj	anonymous	EN	1	4	4														7	5	6	5	6	5	5	5	6	4	6	50	61	7	6	5	5	5	6	4	6	7	5
4-12-2019 17:49	4-12-2019 17:54	0	67.168.45.2	100	303	1	4-12-2019 17:54	R_3Oqvna8VUhXelzv	anonymous	EN	1	4	4			6	5	6	6	7	7	7	6	6	6	7												52	52	7	7	6	5	6	6	7	7	7	6
4-12-2019 18:00	4-12-2019 18:07	0	79.168.222.151	100	431	1	4-12-2019 18:07	R_2wnsQVTpEoIzDx5	anonymous	EN	1	4	4			5	3	5	4	3	3	4	4	4	4	5												53	50	5	6	5	3	5	4	3	3	4	4
4-12-2019 17:57	4-12-2019 18:11	0	146.90.88.204	100	825	1	4-12-2019 18:11	R_9LxxWgy8duHWDi9	anonymous	EN	1	4	4														7	7	7	7	7	7	7	7	7	7	7	50	50	4	7	7	7	7	7	7	7	7	7
4-12-2019 17:34	4-12-2019 17:44	0	217.44.119.243	100	629	1	4-12-2019 17:44	R_1EWJMLZAOVPJ42j	anonymous	EN	1	4	4			5	6	4	6	5	4	6	7	6	7	7												45	50	6	5	5	6	4	6	5	4	6	7
4-12-2019 18:07	4-12-2019 18:27	0	80.229.39.248	100	1209	1	4-12-2019 18:27	R_PtA3pH3vjg0ZgAh	anonymous	EN	1	4	4														3	3	3	3	3	7	5	7	4	5	6	35	50	7	7	7	5	7	4	5	6	3	3
4-12-2019 18:17	4-12-2019 18:25	0	72.239.160.181	100	518	1	4-12-2019 18:25	R_2sbc7zB73iwfzbi	anonymous	EN	1	4	4			7	7	7	7	7	7	7	7	7	7	7												39	45	7	7	7	7	7	7	7	7	7	7
4-12-2019 18:17	4-12-2019 18:23	0	188.222.38.99	100	386	1	4-12-2019 18:23	R_25FSivyHBypSKxk	anonymous	EN	1	4	4														6	5	3	2	5	6	6	7	6	6	6	32	50	6	5	6	6	7	6	6	6	6	5
4-12-2019 18:07	4-12-2019 18:14	0	90.202.224.233	100	409	1	4-12-2019 18:14	R_5082LR13m2ahOEh	anonymous	EN	1	4	4														4	2	4	4	4	4	4	3	4	3	4	49	32	7	4	4	4	3	4	3	4	4	2
4-12-2019 18:03	4-12-2019 18:08	0	148.197.248.16	100	315	1	4-12-2019 18:08	R_27dsGuWFk8LGZp0	anonymous	EN	1	4	4														3	2	3	4	5	2	6	5	5	5	6	28	49	6	6	2	6	5	5	5	6	3	2
4-12-2019 18:12	4-12-2019 18:41	0	174.192.10.232	100	1776	1	4-12-2019 18:41	R_3HLzxHu2Am7Tswb	anonymous	EN	1	4	4														4	4	4	4	4	4	5	4	4	4	5	10	62	6	5	4	5	4	4	4	5	4	4
4-12-2019 18:04	4-12-2019 18:18	0	188.240.140.83	100	863	1	4-12-2019 18:18	R_1llB6mHuI7MH1r6	anonymous	EN	1	4	4														1	1	1	1	1	4	7	4	5	6	6	35	30	5	5	4	7	4	5	6	6	1	1
4-12-2019 18:15	4-12-2019 18:23	0	148.71.40.6	100	451	1	4-12-2019 18:23	R_3oBjYxY4aYVCtOO	anonymous	EN	1	4	4														6	4	4	4	5	6	6	6	5	5	6	25	40	6	5	6	6	6	5	5	6	6	4
4-12-2019 17:59	4-12-2019 18:10	0	70.166.226.4	100	665	1	4-12-2019 18:10	R_rfGnlEpX8NRPvZ7	anonymous	EN	1	4	4														2	1	2	2	2	6	5	6	6	4	4	54	10	6	2	6	5	6	6	4	4	2	1
4-12-2019 18:16	4-12-2019 18:25	0	80.192.219.213	100	552	1	4-12-2019 18:25	R_2QXniRahJuxywW1	anonymous	EN	1	4	4														6	6	6	6	6	5	5	3	4	5	5	6	51	7	7	5	5	3	4	5	5	6	6
4-12-2019 17:43	4-12-2019 18:07	0	146.95.65.244	100	1420	1	4-12-2019 18:07	R_2ROGszxn1S5i4OS	anonymous	EN	1	4	4			6	6	7	5	6	6	6	6	6	6	6												25	30	6	6	6	6	7	5	6	6	6	6
4-12-2019 17:56	4-12-2019 18:01	0	3.8.234.163	100	325	1	4-12-2019 18:01	R_1cUr2ZbKeQiHXJk	anonymous	EN	1	4	4			4	4	4	4	4	4	2	2	1	2	1												2	51	7	7	4	4	4	4	4	4	2	2
4-12-2019 17:58	4-12-2019 18:17	0	79.65.143.29	100	1185	1	4-12-2019 18:17	R_3erGDSGiK6rVTBZ	anonymous	EN	1	4	4			3	5	5	2	4	5	6	4	6	6	4												22	21	7	6	3	5	5	2	4	5	6	4
4-12-2019 18:03	4-12-2019 18:27	0	172.58.30.181	100	1454	1	4-12-2019 18:27	R_PBTYY8dMlZgnZHr	anonymous	EN	1	4	4			6	6	6	4	6	5	5	5	2	2	5												19	20	7	7	6	6	6	4	6	5	5	5
4-12-2019 17:37	4-12-2019 17:45	0	86.152.3.58	100	426	1	4-12-2019 17:45	R_DuydEKMAgzc6YSJ	anonymous	EN	1	4	4														6	3	4	4	4	6	6	6	5	5	6	19	18	6	6	6	6	6	5	5	6	6	3
4-12-2019 18:09	4-12-2019 18:15	0	107.145.212.85	100	323	1	4-12-2019 18:15	R_1rczgLbCZQtEJa5	anonymous	EN	1	4	4			7	7	7	6	7	7	7	7	7	7	5												10	25	5	6	7	7	7	6	7	7	7	7
4-12-2019 17:17	4-12-2019 17:24	0	193.137.168.209	100	453	1	4-12-2019 17:24	R_0ooTFEPZ4RmLZHX	anonymous	EN	1	4	4														7	4	4	6	6	7	7	7	7	7	7	20	10	5	4	7	7	7	7	7	7	7	4
4-12-2019 17:25	4-12-2019 17:34	0	131.251.253.68	100	519	1	4-12-2019 17:34	R_2feLshi6QnKfOab	anonymous	EN	1	4	4														2	2	4	2	3	6	5	6	3	6	5	11	19	6	3	6	5	6	3	6	5	2	2
4-12-2019 18:17	4-12-2019 18:28	0	5.198.77.141	100	648	1	4-12-2019 18:28	R_20U079id1x0Hqud	anonymous	EN	1	4	4														4	3	7	6	5	7	7	7	7	7	7	25	5	6	7	7	7	7	7	7	7	4	3
4-12-2019 17:04	4-12-2019 17:14	0	5.69.233.52	100	627	1	4-12-2019 17:14	R_9Xo8H3Z2LkOdOrn	anonymous	EN	1	4	4			7	7	7	7	7	7	6	5	6	7	5												15	11	2	3	7	7	7	7	7	7	6	5
4-12-2019 18:10	4-12-2019 18:17	0	24.172.16.166	100	416	1	4-12-2019 18:17	R_2QGslV627m6E7CS	anonymous	EN	1	4	4														3	4	3	3	3	3	3	4	2	5	4	10	13	6	6	3	3	4	2	5	4	3	4
4-12-2019 18:12	4-12-2019 18:22	0	109.186.122.77	100	600	1	4-12-2019 18:22	R_SNMR7jv3KTh40Ct	anonymous	EN	1	4	4														4	3	2	2	4	7	6	7	6	5	6	9	12	6	5	7	6	7	6	5	6	4	3
4-12-2019 17:59	4-12-2019 18:12	0	148.74.14.217	100	743	1	4-12-2019 18:12	R_1d49eKTL3xuM6sS	anonymous	EN	1	4	4			6	6	5	6	5	6	6	6	6	6	6												5	15	5	5	6	6	5	6	5	6	6	6
4-12-2019 18:15	4-12-2019 18:25	0	98.216.8.243	100	643	1	4-12-2019 18:26	R_2zYzYM5dtV0rBmn	anonymous	EN	1	4	4														7	4	6	3	6	6	7	6	6	6	6	4	15	6	6	6	7	6	6	6	6	7	4
4-12-2019 18:08	4-12-2019 18:23	0	71.199.86.44	100	890	1	4-12-2019 18:23	R_1116UD8CFqhbKnE	anonymous	EN	1	4	4			7	7	7	7	7	7	7	7	6	6	6												0	10	4	7	7	7	7	7	7	7	7	7
4-12-2019 19:09	4-12-2019 19:15	0	86.18.21.20	100	355	1	4-12-2019 19:15	R_3iR55zUmWxZMv4U	anonymous	EN	1	4	4			6	6	6	6	6	6	7	7	7	7	7												0	9	7	7	6	6	6	6	6	6	7	7
4-12-2019 17:52	4-12-2019 18:00	0	82.29.88.60	100	466	1	4-12-2019 18:00	R_1OJmimn2i2Z4i7M	anonymous	EN	1	4	4			7	7	7	7	7	7	7	4	4	4	7												1	5	6	6	7	7	7	7	7	7	7	4
4-12-2019 17:53	4-12-2019 17:59	0	79.72.91.84	100	342	1	4-12-2019 17:59	R_2YVBieFJ5cTuQuc	anonymous	EN	1	4	4			7	7	7	7	7	7	7	2	7	7	5												1	1	7	7	7	7	7	7	7	7	7	2
4-12-2019 18:05	4-12-2019 18:14	0	94.197.121.156	100	557	1	4-12-2019 18:14	R_2wLUY9Pheo8nN9K	anonymous	EN	1	4	4														7	5	4	1	1	1	1	1	1	1	1	1	1	7	7	1	1	1	1	1	1	7	5
4-12-2019 18:02	4-12-2019 18:09	0	213.205.240.241	100	441	1	4-12-2019 18:09	R_6MArol1XPyykT4d	anonymous	EN	1	4	4			4	7	6	6	6	6	7	4	6	3	4												0	1	5	3	4	7	6	6	6	6	7	4
4-12-2019 18:04	4-12-2019 18:12	0	172.58.109.45	100	432	1	4-12-2019 18:12	R_03dzMWjgWbzLYvn	anonymous	EN	1	4	4			7	7	7	7	7	7	4	1	1	1	1												0	0	7	7	7	7	7	7	7	7	4	1
4-12-2019 20:30	4-12-2019 20:35	0	86.3.4.80	100	302	1	4-12-2019 20:35	R_21GJtjMG6xsF0Cm	anonymous	EN	1	4	4														4	3	4	4	4	3	4	3	4	4	4	0	0	6	7	3	4	3	4	4	4	4	3
4-12-2019 17:53	4-12-2019 17:59	0	82.132.184.237	100	383	1	4-12-2019 17:59	R_3PCcsVaoN9HAtxF	anonymous	EN	1			4	6	5	5	5	4	5	4	4	4	4	4	4												50	49	3	4	5	5	5	4	5	4	4	4
4-12-2019 18:07	4-12-2019 18:12	0	98.19.144.178	100	355	1	4-12-2019 18:13	R_2BqRTD5KbIPOii1	anonymous	EN	1	4	6														6	5	5	6	6	6	7	6	6	6	6	30	50	5	5	6	7	6	6	6	6	6	5
4-12-2019 17:48	4-12-2019 17:51	0	90.218.203.2	100	140	1	4-12-2019 17:51	R_2OUdVoi59fI2Sgs	anonymous	EN	1	5	4														4	3	4	6	4	4	7	5	6	4	7	86	64	2	4	4	7	5	6	4	7	4	3
4-12-2019 18:10	4-12-2019 18:27	0	92.26.190.50	100	1026	1	4-12-2019 18:27	R_e8OLW15edT9WbNT	anonymous	EN	1	6	4														5	4	4	4	5	5	7	6	5	6	6	51	55	5	4	5	7	6	5	6	6	5	4
[truncated: 26 more columns]
