# Supplementary material for: Humanizing Stakeholders by Rethinking Business
Source: Front Psychol. 2021 Sep 22;12:687067. doi: 10.3389/fpsyg.2021.687067 (PMC8493002; doi:10.3389/fpsyg.2021.687067)
Supplement: Supplementary file 5 [file Data_Sheet_5.csv]

StartDate	EndDate	Status	Progress	Duration__in_seconds_	Finished	RecordedDate	ResponseId	DistributionChannel	UserLanguage	intro	CP1	CP2	CS1	CS2	idaqe1	idaqe2	idaqe3	idaqe4	idaqe5	idaqe6	idaqe7	idaqe8	lege1	lege2	lege3	lege4	lege5	lege6	IDAQF_1	IDAQF_2	IDAQF_3	IDAQF_4	IDAQF_5	IDAQF_6	IDAQF_7	IDAQF_8	ms1	ms2	ms3	ms4	ms5	mc1	mc2	name	real1	real2	EDU	EDU_7_TEXT	OCC
11/30/2020 2:31:23	11/30/2020 2:32:57	0	100	93	1	11/30/2020 2:32:57	R_2zu9uDCChLq2rKm	anonymous	EN	4			4	4	4	4	4	3	4	3	4	4	4	4	5	3	3	4	3	4	2	3	4	3	5	4	4	4	3	5	4	46	52	⠀ ⠀ ⠀	4	3	3		1
11/30/2020 2:31:03	11/30/2020 2:33:13	0	100	130	1	11/30/2020 2:33:13	R_3gRe7EubB4huo9Z	anonymous	EN	4			4	4	3	3	4	3	6	4	5	5	4	6	4	5	6	3	5	4	5	4	4	4	4	4	4	4	4	4	4	51	71		4	4	2		2
11/30/2020 2:29:44	11/30/2020 2:33:35	0	100	231	1	11/30/2020 2:33:35	R_2rUyF0vaBktLQ2O	anonymous	EN	4			4	7	5	5	6	5	6	6	6	6	5	5	5	5	5	5	4	5	2	6	6	7	5	5	6	5	6	5	5	30	35	No	8	8	2		2
11/30/2020 2:31:23	11/30/2020 2:33:44	0	100	140	1	11/30/2020 2:33:44	R_DwXYCQgpwTcz30t	anonymous	EN	4	6	4			4	3	4	3	4	2	2	2	3	3	2	3	3	3	3	1	3	3	1	3	1	3	4	2	1	3	5	49	33		2	5	2		4
11/30/2020 2:29:25	11/30/2020 2:34:06	0	100	281	1	11/30/2020 2:34:07	R_3FOQXhnFNk2mirZ	anonymous	EN	4	4	4			6	6	4	5	1	3	6	6	7	7	1	7	7	7	2	6	5	5	6	5	6	2	6	5	2	2	1	0	15	No	9	9	4		1
11/30/2020 2:30:13	11/30/2020 2:34:09	0	100	235	1	11/30/2020 2:34:10	R_25WVVX7vDA3KC56	anonymous	EN	4			4	7	6	6	6	6	6	6	6	6	6	6	6	6	6	6	6	6	6	6	6	6	6	6	7	7	6	6	6	100	81	John Lewis Partnership	9	9	1		1
11/30/2020 2:29:21	11/30/2020 2:34:40	0	100	319	1	11/30/2020 2:34:41	R_3KHKxsdcMnUZeGD	anonymous	EN	4	4	4			4	3	5	5	5	5	4	6	5	5	4	4	7	5	4	4	4	4	4	5	4	5	4	5	4	5	5	60	61	no	4	5	1		4
11/30/2020 2:31:44	11/30/2020 2:35:19	0	100	214	1	11/30/2020 2:35:19	R_2wdJMVjrgdjdiT1	anonymous	EN	4			6	7	4	4	4	4	4	4	4	4	4	4	4	4	4	4	4	4	4	4	4	4	4	4	4	4	4	4	4	50	50		9	9	4		1
11/30/2020 2:31:16	11/30/2020 2:35:23	0	100	246	1	11/30/2020 2:35:23	R_UmZ2dxrUcJrzkpr	anonymous	EN	4			4	7	5	5	6	5	5	5	5	5	5	6	6	6	6	5	4	5	4	4	4	5	5	5	5	7	5	5	4	75	70		5	5	4		2
11/30/2020 2:29:32	11/30/2020 2:35:35	0	100	363	1	11/30/2020 2:35:36	R_31hhDSOCyeF9aYw	anonymous	EN	4			4	7	5	5	7	7	6	6	7	6	5	4	5	6	6	6	5	6	6	5	6	7	5	7	5	6	6	5	5	100	100		8	8	4		2
11/30/2020 2:31:44	11/30/2020 2:35:38	0	100	234	1	11/30/2020 2:35:38	R_1CHGIIQdns1moo4	anonymous	EN	4	4	7			4	3	6	3	3	6	3	6	3	3	4	2	5	3	3	4	3	5	3	3	6	6	5	4	1	6	3	17	24	No	2	8	5		1
11/30/2020 2:30:35	11/30/2020 2:35:55	0	100	319	1	11/30/2020 2:35:55	R_2vcXOLaNXaeIy2P	anonymous	EN	4			4	7	4	5	5	6	6	5	6	4	5	5	6	4	5	6	2	2	5	6	5	7	7	2	4	7	5	3	3	75	88	n/a	4	5	5		1
11/30/2020 2:29:50	11/30/2020 2:35:57	0	100	367	1	11/30/2020 2:35:58	R_1Nw9rFFBRfUwWUW	anonymous	EN	4	4	4			5	4	5	4	5	5	4	5	7	7	7	6	7	7	4	4	6	6	6	6	4	4	7	7	7	7	7	75	50		8	8	5		2
11/30/2020 2:32:23	11/30/2020 2:36:34	0	100	251	1	11/30/2020 2:36:34	R_2ZVRpnyqp6DUrpl	anonymous	EN	4			4	7	7	7	6	6	5	5	6	7	6	7	7	4	7	6	7	7	7	7	7	7	7	6	7	7	7	7	7	85	60		4	9	4		6
11/30/2020 2:30:10	11/30/2020 2:36:50	0	100	400	1	11/30/2020 2:36:51	R_237YgNaPPj7Ls8s	anonymous	EN	4	4	4			7	7	7	7	7	7	7	7	7	7	7	7	7	7	1	3	7	7	6	7	4	2	7	7	6	7	5	0	50		3	9	4		1
11/30/2020 2:30:37	11/30/2020 2:36:55	0	100	378	1	11/30/2020 2:36:55	R_2TtSpG5s65DdmZ4	anonymous	EN	4			4	7	6	6	6	6	6	6	6	6	7	6	7	7	6	7	7	7	7	7	7	7	7	7	7	7	7	7	7	75	85	John Lewis	5	9	5		7
11/30/2020 2:33:54	11/30/2020 2:37:42	0	100	227	1	11/30/2020 2:37:42	R_3LeaIemSXqOhDhU	anonymous	EN	4			4	7	6	6	7	7	7	7	7	7	7	5	6	7	7	7	7	7	6	6	7	7	7	7	7	7	7	7	7	49	53	No	9	9	2		1
11/30/2020 2:32:00	11/30/2020 2:37:45	0	100	344	1	11/30/2020 2:37:45	R_3eeKQch1A8TLevO	anonymous	EN	4	4	4			6	6	3	4	2	4	2	4	4	7	5	7	7	7	3	2	1	4	4	6	4	1	5	7	1	1	4	5	10	Sports Direct	8	9	4		1
11/30/2020 2:31:44	11/30/2020 2:38:11	0	100	387	1	11/30/2020 2:38:12	R_3JmCvTPbnMYkybB	anonymous	EN	4			4	7	6	7	6	6	7	7	7	6	6	6	7	6	6	6	6	7	7	6	7	6	7	6	7	7	7	7	7	50	92		9	1	3		1
11/30/2020 2:34:33	11/30/2020 2:38:12	0	100	219	1	11/30/2020 2:38:12	R_8jNtjEOj13OO8Xn	anonymous	EN	4			4	7	5	4	4	4	4	4	4	4	4	4	4	4	4	4	4	4	4	4	4	5	4	4	4	4	4	4	4	44	77		4	4	2		6
11/30/2020 2:33:28	11/30/2020 2:38:13	0	100	285	1	11/30/2020 2:38:14	R_3RpWxYdmq5yFglk	anonymous	EN	4			4	7	5	5	5	5	5	5	5	5	5	5	5	5	7	5	5	5	3	5	5	5	3	5	7	7	7	7	7	100	80	No	5	3	4		1
11/30/2020 2:33:23	11/30/2020 2:38:41	0	100	318	1	11/30/2020 2:38:42	R_2zNpRA1oOgE9F7t	anonymous	EN	4	4	4			6	7	6	6	6	6	6	6	7	7	7	7	7	7	6	6	6	7	7	7	7	6	6	7	6	6	6	61	77		8	8	4		1
11/30/2020 2:34:34	11/30/2020 2:38:43	0	100	248	1	11/30/2020 2:38:43	R_3Gddm6Q2ifQrJ8A	anonymous	EN	4	4	4			6	4	5	6	4	5	5	4	6	7	6	6	5	6	6	5	5	5	6	4	6	4	5	6	6	4	5	59	43	Yes	5	8	4		1
11/30/2020 2:29:44	11/30/2020 2:39:14	0	100	570	1	11/30/2020 2:39:15	R_322s3G4ED8C5hU4	anonymous	EN	4			4	7	6	6	4	5	6	5	3	5	5	5	4	6	5	4	5	5	6	4	5	4	6	6	6	3	5	5	3	77	72	Local post office	5	8	5		1
11/30/2020 2:34:12	11/30/2020 2:39:19	0	100	306	1	11/30/2020 2:39:19	R_2aEnNb9JEHGV1j8	anonymous	EN	4	4	4			4	4	4	6	5	5	5	5	5	6	6	5	5	4	5	6	5	5	5	5	4	5	4	5	4	4	4	53	47		8	8	4		1
11/30/2020 2:33:29	11/30/2020 2:39:30	0	100	360	1	11/30/2020 2:39:30	R_2ZJ6By9ktmF1WVa	anonymous	EN	4	5	4			6	6	6	7	5	5	6	6	5	6	6	6	7	6	6	7	6	5	5	6	6	7	7	5	6	6	6	65	52	no	5	8	3		1
11/30/2020 2:31:47	11/30/2020 2:39:32	0	100	464	1	11/30/2020 2:39:32	R_2zqA1m7aEY0Bjar	anonymous	EN	4	4	4			3	2	3	3	3	3	2	2	4	3	4	3	4	3	6	5	5	5	4	5	5	6	5	5	6	5	6	62	23		5	5	5		1
11/30/2020 2:35:08	11/30/2020 2:39:38	0	100	269	1	11/30/2020 2:39:38	R_1LLSqhs5a2K6PTo	anonymous	EN	4			4	7	7	7	7	7	7	7	7	7	7	7	7	7	7	7	1	7	1	7	1	6	2	1	6	7	7	6	6	80	80	DATEV	8	9	5		1
11/30/2020 2:33:28	11/30/2020 2:39:39	0	100	371	1	11/30/2020 2:39:40	R_urDTUGI3anXbAe5	anonymous	EN	4	4	7			5	6	5	5	6	5	5	5	5	5	5	6	5	5	5	6	6	5	6	5	5	6	6	5	5	5	6	63	70		9	9	2		4
11/30/2020 2:33:36	11/30/2020 2:40:09	0	100	393	1	11/30/2020 2:40:10	R_A0S1d1Kkipjmfuh	anonymous	EN	4	4	4			5	5	5	5	5	4	6	5	7	5	5	7	4	5	1	3	7	1	2	4	4	1	7	7	1	1	1	50	10	Lidl	9	9	4		4
11/30/2020 2:34:30	11/30/2020 2:40:28	0	100	358	1	11/30/2020 2:40:28	R_3Rrx029KHqt1iSA	anonymous	EN	4	4	4			4	4	4	4	4	4	4	4	5	6	3	5	6	6	2	5	6	6	7	7	7	2	4	7	2	4	4	4	10	no	3	8	5		2
11/30/2020 2:30:27	11/30/2020 2:40:44	0	100	617	1	11/30/2020 2:40:44	R_Ry3PPw18nUV8qRz	anonymous	EN	4			4	7	5	5	4	5	4	4	4	5	7	7	7	7	7	7	7	7	7	7	7	7	7	7	7	7	7	7	7	94	95		4	5	3		2
11/30/2020 2:37:55	11/30/2020 2:40:58	0	100	182	1	11/30/2020 2:40:58	R_XAkewzkQKGI8fyV	anonymous	EN	4			4	7	5	4	4	4	4	5	4	4	5	6	5	4	5	4	4	6	6	6	4	6	6	5	5	6	6	5	6	66	95		5	8	4		1
11/30/2020 2:30:20	11/30/2020 2:40:58	0	100	638	1	11/30/2020 2:40:58	R_1qfYNvWIBGT0VBz	anonymous	EN	4	4	4			3	3	6	2	4	2	2	5	2	6	2	6	6	6	4	4	7	4	4	7	6	4	7	7	4	7	7	0	0		5	9	3		2
11/30/2020 2:33:00	11/30/2020 2:41:06	0	100	485	1	11/30/2020 2:41:06	R_2YrZoMeK1r66C3z	anonymous	EN	4			4	7	6	6	5	6	5	6	6	6	6	6	6	5	5	6	5	6	5	5	6	6	6	5	7	7	6	6	5	40	70	no	8	9	5		1
11/30/2020 2:33:54	11/30/2020 2:41:45	0	100	471	1	11/30/2020 2:41:45	R_3qrrYDhuXAYxur7	anonymous	EN	4			4	7	6	5	6	5	6	4	5	6	6	6	6	6	6	6	6	6	6	4	6	5	5	6	6	6	6	6	6	66	65		5	8	5		1
11/30/2020 2:32:41	11/30/2020 2:42:00	0	100	559	1	11/30/2020 2:42:01	R_4ILNgPhdLHJkWHf	anonymous	EN	4	4	4			7	7	4	7	7	2	7	7	6	7	7	5	5	6	2	6	6	6	6	6	6	4	4	7	4	3	6	20	42	Sports Direct	9	9	4		2
11/30/2020 2:37:32	11/30/2020 2:43:02	0	100	329	1	11/30/2020 2:43:02	R_3JKuQsWvMkErXtt	anonymous	EN	4	4	4			2	2	2	2	2	3	2	2	5	5	6	5	6	6	3	4	4	4	3	4	3	3	3	3	3	3	3	51	50		8	8	4		1
11/30/2020 2:36:16	11/30/2020 2:43:04	0	100	408	1	11/30/2020 2:43:05	R_2ASxCdLRkM6TeCa	anonymous	EN	4	4	4			4	4	5	3	4	4	3	2	3	7	2	5	7	7	2	3	5	5	6	4	5	3	4	6	3	2	1	0	0	Asda	8	8	4		2
11/30/2020 2:38:30	11/30/2020 2:43:44	0	100	313	1	11/30/2020 2:43:44	R_3dNbfAeYRYKfXP7	anonymous	EN	4			4	7	5	6	2	5	5	5	5	5	6	5	6	6	4	6	4	6	2	3	4	3	5	3	5	5	6	6	5	34	93	nol	2	2	5		1
11/30/2020 2:37:02	11/30/2020 2:44:10	0	100	428	1	11/30/2020 2:44:10	R_d5aNxd53aOzHHSp	anonymous	EN	4	4	4			4	6	3	5	4	4	5	4	6	6	6	5	7	5	5	5	5	6	4	4	5	5	5	6	6	4	4	80	70		8	8	2		2
11/30/2020 2:36:45	11/30/2020 2:44:25	0	100	459	1	11/30/2020 2:44:25	R_3ktgLwThJzE1QPV	anonymous	EN	4			4	7	5	6	6	6	7	6	6	6	6	5	6	4	5	6	6	5	5	4	5	4	4	6	6	5	5	6	5	53	61		5	8	5		2
11/30/2020 2:37:42	11/30/2020 2:44:29	0	100	407	1	11/30/2020 2:44:30	R_3OqVmqQFVLOwZY1	anonymous	EN	4			4	7	6	6	6	6	6	6	6	6	6	6	6	6	6	6	7	7	7	7	7	7	7	7	6	7	6	5	5	60	70		3	3	4		1
11/30/2020 2:40:45	11/30/2020 2:45:14	0	100	269	1	11/30/2020 2:45:14	R_28HAo4p2CDjsrd3	anonymous	EN	4	4	4			5	5	6	6	7	5	5	6	5	6	7	6	6	6	5	6	5	6	6	5	5	4	6	7	6	6	5	53	52	None	9	8	6		1
11/30/2020 2:37:34	11/30/2020 2:45:17	0	100	463	1	11/30/2020 2:45:18	R_1pKcqy5fhglwgQW	anonymous	EN	4	4	4			5	7	3	5	7	5	7	5	7	7	7	7	7	7	4	7	7	7	7	7	7	4	3	3	1	3	1	0	18	No	5	8	2		7
11/30/2020 2:38:49	11/30/2020 2:45:26	0	100	397	1	11/30/2020 2:45:26	R_20ZIVpjKVp1GhdP	anonymous	EN	4	4	4			5	4	4	5	4	4	5	6	6	7	7	7	6	7	4	3	6	4	5	6	4	2	6	7	3	6	3	10	10		5	5	2		6
11/30/2020 2:42:40	11/30/2020 2:45:36	0	100	175	1	11/30/2020 2:45:36	R_2fp5FUePXGWg0iG	anonymous	EN	4	6	7			4	1	7	5	3	5	4	4	5	6	5	7	7	6	2	4	4	7	6	6	4	4	6	5	4	1	4	74	37	Yes	4	5	1		4
11/30/2020 2:34:48	11/30/2020 2:45:45	0	100	657	1	11/30/2020 2:45:46	R_Q3KstKnHCoQU43D	anonymous	EN	4			4	7	6	6	6	6	6	6	6	6	6	7	6	4	6	6	6	6	7	7	6	6	6	6	6	7	6	6	6	70	70	Co-Operative	5	5	4		4
11/30/2020 2:41:37	11/30/2020 2:46:11	0	100	274	1	11/30/2020 2:46:11	R_8oWQiFcRRr9axdD	anonymous	EN	4	4	4			7	7	7	7	4	4	7	7	7	7	7	7	7	7	4	7	6	7	5	5	7	7	7	7	7	7	4	64	56	no	9	9	5		1
11/30/2020 2:39:50	11/30/2020 2:46:12	0	100	381	1	11/30/2020 2:46:12	R_1kFZnv0RhgMBfeZ	anonymous	EN	4			4	7	6	6	6	6	4	5	6	6	6	7	6	6	7	7	6	7	7	6	7	6	6	7	7	7	7	6	6	60	81		5	8	2		2
11/30/2020 2:39:25	11/30/2020 2:46:19	0	100	413	1	11/30/2020 2:46:19	R_4U5BADGSwPeJPLH	anonymous	EN	4	4	7			5	6	7	6	7	7	6	7	5	6	5	5	5	6	6	6	6	7	6	5	6	6	6	6	6	5	6	74	81	Alpha	5	8	4		2
11/30/2020 2:33:57	11/30/2020 2:46:30	0	100	752	1	11/30/2020 2:46:31	R_1E0CPF2l5PznVjv	anonymous	EN	4	4	4			5	4	3	5	5	5	5	3	3	5	4	5	4	3	5	3	6	5	4	3	4	2	4	5	3	2	2	10	30	VW	8	3	5		2
11/30/2020 2:41:17	11/30/2020 2:47:10	0	100	353	1	11/30/2020 2:47:11	R_3FOH0PT2gfftMTX	anonymous	EN	4			4	7	7	7	7	7	7	7	7	7	7	7	7	7	7	7	7	7	7	7	7	7	7	7	7	7	7	7	7	64	85		5	4	4		7
11/30/2020 2:42:13	11/30/2020 2:47:19	0	100	305	1	11/30/2020 2:47:19	R_31Xj9MGpJwVAtnC	anonymous	EN	4			4	7	4	5	5	5	5	5	4	4	4	4	4	6	5	5	4	4	5	4	5	5	5	6	4	5	4	5	1	62	66		8	4	4		1
11/30/2020 2:39:43	11/30/2020 2:47:28	0	100	465	1	11/30/2020 2:47:28	R_OdKLSeT4HhRSzvz	anonymous	EN	4			4	7	5	5	5	5	5	5	5	5	5	6	4	6	6	5	6	6	6	6	6	6	6	6	5	6	6	6	5	50	80	no	5	5	5		1
11/30/2020 2:37:57	11/30/2020 2:47:37	0	100	579	1	11/30/2020 2:47:37	R_3hDs2fEjjwN640Z	anonymous	EN	4	4	4			4	4	6	5	3	5	4	3	3	2	3	3	4	5	3	4	7	4	4	5	5	2	3	4	3	4	3	29	39	no	5	8	5		2
11/30/2020 2:40:03	11/30/2020 2:47:43	0	100	459	1	11/30/2020 2:47:43	R_1rcrOL7876zy3li	anonymous	EN	4	4	4			4	6	4	5	4	5	5	4	7	7	7	7	7	7	4	6	6	6	5	6	6	4	4	7	4	4	4	40	70	Tesco	8	9	4		1
11/30/2020 2:43:53	11/30/2020 2:48:34	0	100	281	1	11/30/2020 2:48:34	R_3iWiqK4sEmBnCi4	anonymous	EN	4			4	7	4	5	5	5	5	4	5	5	6	6	6	6	5	5	4	6	5	6	5	5	6	6	7	7	6	6	5	50	42		8	8	5		1
11/30/2020 2:41:17	11/30/2020 2:48:35	0	100	437	1	11/30/2020 2:48:35	R_2c6jeC7Do83tvR8	anonymous	EN	4			4	7	6	6	7	6	7	6	6	6	6	6	6	5	7	6	6	5	6	5	6	5	6	6	7	7	6	6	6	81	85		5	8	5		1
11/30/2020 2:45:25	11/30/2020 2:49:37	0	100	252	1	11/30/2020 2:49:37	R_vjyWlYDkh3ETemZ	anonymous	EN	4	4	4			4	4	5	3	4	4	3	3	4	3	3	3	3	2	2	5	4	3	4	3	4	5	3	3	3	5	4	61	77	Aldi GmbH	9	9	4		1
11/30/2020 2:35:22	11/30/2020 2:49:51	0	100	869	1	11/30/2020 2:49:51	R_tMSdlvSMkYKJd5f	anonymous	EN	4			4	7	6	7	6	5	6	6	6	6	6	7	6	5	6	6	5	6	5	6	6	7	6	5	7	6	6	6	7	85	80		4	8	5		2
11/30/2020 2:43:45	11/30/2020 2:50:11	0	100	385	1	11/30/2020 2:50:11	R_1hLNnhtRjwWaKI9	anonymous	EN	4			4	7	5	5	4	5	4	5	4	6	7	7	7	6	7	7	5	6	6	6	5	5	6	6	7	7	6	7	6	56	85	John Lewis	8	9	3		1
11/30/2020 2:36:30	11/30/2020 2:50:13	0	100	823	1	11/30/2020 2:50:14	R_3exjCzYUSbONLbl	anonymous	EN	4			4	7	5	5	4	5	5	4	5	4	5	5	6	5	4	6	6	6	4	6	6	5	6	5	6	6	6	6	5	53	72	No	4	9	5		1
11/30/2020 2:44:43	11/30/2020 2:50:21	0	100	337	1	11/30/2020 2:50:21	R_1FtcGYbZTYT3cZt	anonymous	EN	4	4	4			2	2	1	1	1	1	2	1	1	1	1	1	1	1	1	1	6	1	6	5	2	1	4	5	2	1	1	0	1	no	2	8	4		1
11/30/2020 2:30:40	11/30/2020 2:50:32	0	100	1191	1	11/30/2020 2:50:32	R_6hrOwZxIyePwgOB	anonymous	EN	4	4	4			4	5	4	3	4	4	4	4	3	5	4	4	4	4	5	4	4	4	5	4	3	4	5	4	4	5	4	50	55		4	2	5		1
11/30/2020 2:47:17	11/30/2020 2:50:42	0	100	205	1	11/30/2020 2:50:43	R_2WVDkSw9l7E4eYi	anonymous	EN	4			4	4	4	5	5	6	4	3	2	5	5	4	4	4	5	3	5	4	3	4	3	4	5	4	3	5	3	4	3	61	76	Lidl	9	9	4		1
11/30/2020 2:36:24	11/30/2020 2:51:19	0	100	894	1	11/30/2020 2:51:19	R_W0wwe4CUw5egJRD	anonymous	EN	4	4	7			1	2	2	2	1	1	2	1	1	1	1	1	1	1	1	2	1	1	1	5	4	1	7	7	1	1	1	0	0	Aldi	3	3	3		8
11/30/2020 2:44:09	11/30/2020 2:51:22	0	100	433	1	11/30/2020 2:51:23	R_2ypZK6qurninmjX	anonymous	EN	4			4	7	6	5	6	6	6	6	6	6	6	5	6	5	5	5	6	6	5	6	5	7	6	5	5	5	6	7	6	42	32	Sub-Way	5	4	4		1
11/30/2020 2:39:08	11/30/2020 2:51:26	0	100	738	1	11/30/2020 2:51:26	R_1GxM9mhZ47g64KY	anonymous	EN	4	4	4			3	3	3	5	3	2	3	3	7	7	7	7	6	6	3	3	6	5	4	5	4	4	5	7	6	1	1	6	5	No	5	9	5		2
11/30/2020 2:43:24	11/30/2020 2:52:08	0	100	523	1	11/30/2020 2:52:08	R_1rqoSA6qLdAQMEs	anonymous	EN	4	4	4			6	5	4	5	5	5	6	4	5	6	5	5	5	6	6	6	5	6	6	5	6	5	5	6	5	5	4	22	32		8	8	3		1
11/30/2020 2:40:04	11/30/2020 2:52:10	0	100	726	1	11/30/2020 2:52:10	R_3Dbx4oxGyGf1JGq	anonymous	EN	4	4	4			4	5	6	6	3	6	5	6	7	4	5	5	5	6	3	3	5	6	5	6	5	5	6	2	5	6	4	76	63	Daimler Benz	5	8	2		1
11/30/2020 2:44:43	11/30/2020 2:52:38	0	100	475	1	11/30/2020 2:52:39	R_1Q9CZ8IAenTwrhS	anonymous	EN	4			4	7	3	3	5	4	5	4	5	4	7	5	5	6	6	6	4	4	3	5	5	4	4	4	5	7	6	6	5	67	52		5	8	4		2
11/30/2020 2:45:30	11/30/2020 2:52:59	0	100	449	1	11/30/2020 2:52:59	R_3kvuKDx24VVl8O6	anonymous	EN	4			4	7	5	6	4	5	5	5	6	5	6	6	6	5	5	6	5	6	6	6	3	6	6	6	5	6	6	5	6	60	85	GEPA	3	9	3		6
11/30/2020 2:44:05	11/30/2020 2:52:59	0	100	534	1	11/30/2020 2:53:00	R_3gZa6NutHAfMHqI	anonymous	EN	4			4	7	7	7	5	6	5	7	7	7	7	6	7	7	7	7	7	6	5	7	6	7	7	7	4	7	5	6	5	80	26		5	8	3		6
11/30/2020 2:45:18	11/30/2020 2:53:07	0	100	468	1	11/30/2020 2:53:08	R_6tILtDGUBHsDQxX	anonymous	EN	4			4	7	7	7	7	6	6	7	6	7	7	7	6	7	6	7	6	6	7	6	6	7	6	7	7	7	7	6	6	95	85	No I don't now of any companies like Alpha.	5	9	2		1
11/30/2020 2:45:08	11/30/2020 2:53:16	0	100	488	1	11/30/2020 2:53:17	R_1dtAjoEV5WA0q5n	anonymous	EN	4	4	4			4	4	4	4	4	4	4	4	4	4	4	4	4	4	4	4	4	4	4	4	4	4	4	4	4	4	4	50	50		8	8	5		2
11/30/2020 2:43:02	11/30/2020 2:53:17	0	100	614	1	11/30/2020 2:53:17	R_2ykJT0GJl2f1ZnZ	anonymous	EN	4	4	4			2	5	5	5	4	5	5	4	4	6	6	4	6	5	4	5	4	6	4	4	3	4	4	7	5	5	6	100	50		9	1	2		2
11/30/2020 2:43:12	11/30/2020 2:53:39	0	100	627	1	11/30/2020 2:53:40	R_1FLOjVzzGF5K3si	anonymous	EN	4	4	4			2	1	2	1	1	1	1	1	7	7	7	7	7	7	3	5	4	3	3	6	3	3	7	7	7	7	7	2	19		3	3	3		1
11/30/2020 2:42:26	11/30/2020 2:54:43	0	100	736	1	11/30/2020 2:54:43	R_1ouK79gEpqBY39l	anonymous	EN	4			4	7	7	7	7	6	6	6	6	7	7	6	6	6	6	6	7	7	6	6	6	5	6	7	7	7	7	7	7	91	80		5	9	5		2
11/30/2020 2:44:42	11/30/2020 2:54:48	0	100	606	1	11/30/2020 2:54:48	R_3nHFmnelZFkIrkB	anonymous	EN	4	4	4			3	4	3	4	4	6	5	3	6	6	4	3	6	7	3	4	5	6	4	6	4	3	7	7	7	7	6	77	18	Restaurant Revolution Technologies	4	2	3		2
11/30/2020 2:29:48	11/30/2020 2:55:07	0	100	1518	1	11/30/2020 2:55:07	R_2bUgPKmdsDUSPLh	anonymous	EN	4	4	4			7	4	1	4	1	1	4	7	7	7	4	7	7	7	1	4	7	7	7	7	3	1	7	7	1	1	1	0	50	There are many!	9	9	5		2
11/30/2020 2:32:33	11/30/2020 2:56:02	0	100	1409	1	11/30/2020 2:56:02	R_Ox8zKsFUv3vb4uB	anonymous	EN	4	4	4			4	5	3	4	2	4	3	5	7	6	7	6	6	7	2	2	6	6	6	7	6	3	7	7	4	5	5	31	13	No	8	9	2		4
11/30/2020 2:34:36	11/30/2020 2:56:07	0	100	1290	1	11/30/2020 2:56:07	R_1hzjXWoiFhimuip	anonymous	EN	4			4	7	6	5	6	6	6	6	6	6	7	6	6	2	5	6	6	6	7	6	5	5	5	6	6	6	4	4	5	90	73		3	8	5		2
11/30/2020 2:42:39	11/30/2020 2:56:56	0	100	856	1	11/30/2020 2:56:57	R_stZcHMoV5BOsvrb	anonymous	EN	4			4	7	5	5	5	5	5	5	5	5	7	7	7	4	7	7	4	5	5	5	5	5	5	4	7	7	6	7	7	86	90	otto	2	4	5		1
11/30/2020 2:40:52	11/30/2020 2:58:08	0	100	1035	1	11/30/2020 2:58:08	R_2D6O1a4aINQbTZj	anonymous	EN	4	4	4			5	4	5	6	5	6	5	5	5	5	6	6	5	5	4	4	5	5	5	6	6	4	3	5	5	5	4	71	79		5	8	5		1
11/30/2020 2:54:02	11/30/2020 2:58:10	0	100	248	1	11/30/2020 2:58:10	R_3CJcgev5Z0W5Jb8	anonymous	EN	4	4	4			3	4	5	4	5	3	5	3	4	5	5	3	4	3	4	3	5	5	4	4	4	3	3	5	4	4	4	69	58		3	4	4		6
11/30/2020 2:30:02	11/30/2020 2:58:45	0	100	1722	1	11/30/2020 2:58:45	R_28S26xSkbNmwvRi	anonymous	EN	4	4	4			7	7	7	6	1	6	7	7	7	7	7	7	7	7	1	1	7	7	7	7	2	1	5	7	2	2	2	1	1	Amazon, A-tech Fabrications Ltd in Newton Aycliffe.	9	9	6		9
11/30/2020 2:44:57	11/30/2020 2:58:54	0	100	837	1	11/30/2020 2:58:55	R_cGZj4ofVDIbTPVv	anonymous	EN	4			4	7	6	6	5	6	6	5	5	6	6	6	7	6	6	6	5	6	6	6	5	6	5	6	7	6	6	7	6	75	70		8	5	4		1
11/30/2020 2:32:52	11/30/2020 3:03:36	0	100	1844	1	11/30/2020 3:03:36	R_2WDac6cIHLoFp1e	anonymous	EN	4			4	7	5	7	7	7	7	7	6	6	7	7	7	7	7	6	6	7	6	6	7	7	6	7	7	7	7	6	7	85	15	pretty much all big ones	8	8	5		1
11/30/2020 2:59:32	11/30/2020 3:03:54	0	100	262	1	11/30/2020 3:03:54	R_xEJaN6Ea7zaI8rD	anonymous	EN	4	4	4			3	4	3	4	4	5	4	4	5	5	4	5	5	4	4	5	5	4	5	6	5	3	5	7	4	5	5	51	38	ASDA	5	4	5		1
11/30/2020 3:03:47	11/30/2020 3:07:56	0	100	248	1	11/30/2020 3:07:56	R_2qf9CrClsErUvHv	anonymous	EN	4	4	4			5	4	5	5	4	5	5	5	4	4	4	4	5	4	5	4	5	5	4	5	5	5	3	2	3	3	2	81	86		5	5	2		2
11/30/2020 3:06:58	11/30/2020 3:12:05	0	100	307	1	11/30/2020 3:12:05	R_pEH9ei4SOrCfk4x	anonymous	EN	4			4	7	4	4	4	4	4	4	4	4	4	4	3	4	4	4	2	2	4	3	3	4	4	4	5	5	5	4	4	10	20		5	3	4		6
11/30/2020 2:46:00	11/30/2020 3:17:45	0	100	1904	1	11/30/2020 3:17:45	R_siMphe4ERMs00Tv	anonymous	EN	4			6	7	6	7	6	7	7	7	7	7	6	7	7	6	7	6	6	7	7	7	6	5	6	7	7	7	7	7	7	50	54	none	9	9	2		1
11/30/2020 3:23:56	11/30/2020 3:28:18	0	100	261	1	11/30/2020 3:28:18	R_27eAEjGUdfXYG1l	anonymous	EN	4	4	4			6	3	4	3	4	3	3	4	5	4	5	4	5	4	6	5	5	5	6	5	5	5	5	4	5	5	5	66	66	No	5	9	3		1
11/30/2020 3:25:17	11/30/2020 3:29:41	0	100	264	1	11/30/2020 3:29:41	R_1rPR15cGaFRnDV2	anonymous	EN	4			4	7	4	4	4	4	4	4	4	4	4	4	4	4	4	4	4	4	4	4	4	4	4	4	4	4	4	4	4	59	54		4	4	3		2
11/30/2020 3:04:41	11/30/2020 3:33:22	0	100	1721	1	11/30/2020 3:33:22	R_2tclUhEINUoNqn9	anonymous	EN	4	4	4			2	4	2	4	3	4	4	2	4	6	4	6	6	6	2	4	7	5	4	3	4	3	5	1	3	2	4	20	30		4	5	2		6
11/30/2020 3:27:46	11/30/2020 3:44:51	0	100	1024	1	11/30/2020 3:44:51	R_7NU19rkSlqeOkMN	anonymous	EN	4	4	4			3	4	3	4	2	3	4	2	6	6	6	6	5	6	3	5	4	4	4	5	5	2	4	6	2	6	3	20	20		8	8	5		2
11/30/2020 3:33:22	11/30/2020 3:56:12	0	100	1369	1	11/30/2020 3:56:12	R_2zegAIc4whYFRSJ	anonymous	EN	4			4	7	4	4	4	4	4	4	4	4	7	7	7	6	7	7	4	4	4	4	4	4	4	4	5	5	5	6	6	30	80		8	8	4		2
11/30/2020 2:32:59	11/30/2020 4:08:10	0	100	5711	1	11/30/2020 4:08:11	R_2WMAD1gOuRKrD3T	anonymous	EN	4			6	7	5	3	4	4	2	3	4	2	4	4	4	3	6	4	3	4	3	4	4	4	4	4	5	3	4	5	4	56	57		2	4	2		1
11/30/2020 4:03:39	11/30/2020 4:51:31	0	100	2872	1	11/30/2020 4:51:31	R_33lgRXKhFPrQcH0	anonymous	EN	4	4	4			3	3	3	3	3	3	3	3	5	5	5	5	5	5	3	3	3	3	3	3	3	3	4	5	5	2	3	20	11		8	8	2		4
11/30/2020 4:46:19	11/30/2020 4:53:51	0	100	451	1	11/30/2020 4:53:51	R_29t98asrrGjkohR	anonymous	EN	4			4	7	4	5	4	4	4	6	3	5	5	4	4	4	6	4	5	5	5	5	5	4	5	6	2	3	3	2	3	81	61	Matrix	5	4	5		2
11/30/2020 4:50:17	11/30/2020 4:56:07	0	100	349	1	11/30/2020 4:56:07	R_2aaVbBfYSxmaBeC	anonymous	EN	4	4	4			1	3	1	1	1	2	1	1	7	4	6	6	7	7	1	1	1	3	2	1	1	1	7	7	3	4	7	50	49	None	4	9	3		1
11/30/2020 4:49:52	11/30/2020 4:56:25	0	100	392	1	11/30/2020 4:56:25	R_30ub56avDOsTAIJ	anonymous	EN	4	4	4			6	5	7	5	3	7	6	4	4	7	4	6	5	6	3	6	7	7	5	7	7	3	5	3	5	4	3	34	44		5	9	5		1
11/30/2020 4:54:31	11/30/2020 5:10:13	0	100	942	1	11/30/2020 5:10:13	R_2akKlxGrMkGwiS5	anonymous	EN	4			4	7	6	6	6	5	6	5	5	6	6	6	6	5	5	6	5	6	6	5	5	6	5	5	5	6	6	6	5	60	65	edeka	8	8	4		6
11/30/2020 5:07:37	11/30/2020 5:14:22	0	100	404	1	11/30/2020 5:14:22	R_ewGHKy79tgYULsJ	anonymous	EN	4			4	7	5	5	5	5	5	5	6	5	6	6	5	5	6	6	6	6	6	5	5	6	6	5	7	7	6	5	5	47	52	marks and spencer	8	9	4		2
11/30/2020 5:28:38	11/30/2020 5:58:26	0	100	1788	1	11/30/2020 5:58:27	R_2vcQqrcxdPHok7Y	anonymous	EN	4	4	4			4	4	4	4	4	4	4	4	7	7	7	6	7	7	4	4	5	6	4	6	6	3	5	7	6	6	3	15	30	no	5	5	5		2
11/30/2020 9:14:41	11/30/2020 9:30:07	0	100	925	1	11/30/2020 9:30:07	R_7Px5jChnIhjitFf	anonymous	EN	4			4	7	6	7	7	4	7	6	7	7	5	6	5	4	2	4	4	1	2	3	1	5	4	1	5	6	5	4	4	70	50	not one that come to mind	8	9	4		1
12-4-2020 10:18	12-4-2020 10:20	0	100	128	1	12-4-2020 10:20	R_bDR57tPa5h1cO3v	anonymous	EN	4	4	4			6	4	5	4	5	6	4	6	6	3	4	5	4	4	5	5	3	5	5	6	4	6	5	4	3	5	6	63	52		8	4	5		2
12-4-2020 10:18	12-4-2020 10:20	0	100	128	1	12-4-2020 10:20	R_A5KZzlU3v7FDMgp	anonymous	EN	4			4	7	6	3	3	7	4	4	4	3	3	6	4	4	1	2	6	6	3	4	5	5	4	5	4	4	4	3	5	64	61	No	5	4	3		1
12-4-2020 10:19	12-4-2020 10:21	0	100	119	1	12-4-2020 10:21	R_3lYdDkNfCPoqkl9	anonymous	EN	4	4	7			4	5	4	4	5	5	4	3	4	5	3	5	3	6	5	4	3	4	4	4	5	4	5	2	4	3	3	50	46	No	4	5	2		1
12-4-2020 10:19	12-4-2020 10:22	0	100	179	1	12-4-2020 10:22	R_1C3YPLqYJz4YrVR	anonymous	EN	4	4	4			6	5	3	6	5	4	4	6	6	5	5	5	5	3	6	5	7	4	4	6	6	5	7	5	5	5	5	78	58	no	8	9	4		1
12-4-2020 10:18	12-4-2020 10:22	0	100	286	1	12-4-2020 10:22	R_OOU41nojsK5y3Xr	anonymous	EN	4	4	4			3	3	3	3	2	4	4	4	4	3	3	2	3	4	3	3	6	5	6	6	6	3	7	7	3	4	3	20	19	amazon	8	8	5		4
12-4-2020 10:19	12-4-2020 10:23	0	100	254	1	12-4-2020 10:23	R_2q28L7s1Pf4V3ak	anonymous	EN	4			4	7	5	5	5	4	4	5	4	2	5	3	6	6	3	2	5	4	5	4	5	6	4	2	5	3	4	2	6	40	42	Edeka	4	3	5		1
12-4-2020 10:20	12-4-2020 10:23	0	100	167	1	12-4-2020 10:23	R_1Lec3ZKixyGd5Tx	anonymous	EN	4			4	7	5	6	5	5	5	6	5	6	6	6	6	5	6	6	7	6	5	7	5	5	7	7	7	7	7	7	7	72	60		5	5	4		2
12-4-2020 10:17	12-4-2020 10:24	0	100	408	1	12-4-2020 10:24	R_3nBoTRR3NxHkAle	anonymous	EN	4			4	7	5	6	3	5	4	5	5	6	4	5	3	5	4	6	5	5	6	5	5	6	6	5	4	6	5	5	5	32	19		8	9	3		1
12-4-2020 10:23	12-4-2020 10:25	0	100	117	1	12-4-2020 10:25	R_UVJv0IfMVISFZnj	anonymous	EN	4	6	4			4	5	3	4	4	3	5	5	3	4	4	3	5	5	4	4	4	4	4	3	4	4	4	4	4	4	6	46	48	No	4	4	2		1
12-4-2020 10:23	12-4-2020 10:25	0	100	123	1	12-4-2020 10:25	R_6QN5JyF0VHljpuN	anonymous	EN	4	5	4			1	1	1	1	1	1	1	1	5	4	4	4	4	3	1	1	1	1	1	1	1	1	4	4	4	4	4	60	47	no	4	3	3		1
12-4-2020 10:20	12-4-2020 10:26	0	100	335	1	12-4-2020 10:26	R_2xF5fkmxeqGtaO3	anonymous	EN	4			4	7	4	4	4	4	4	4	4	4	4	4	4	4	4	4	4	4	4	4	4	4	4	4	4	4	4	4	4	50	52		4	4	2		1
12-4-2020 10:16	12-4-2020 10:26	0	100	553	1	12-4-2020 10:26	R_2QYTsabzQlxqu9i	anonymous	EN	4	4	4			5	5	3	3	3	4	3	4	6	5	5	5	5	5	4	5	6	4	5	6	5	4	5	6	5	3	3	20	25	Amazon	8	8	4		1
12-4-2020 10:19	12-4-2020 10:27	0	100	470	1	12-4-2020 10:27	R_3LcFKxmNtnUp1Bk	anonymous	EN	4	4	4			1	1	1	1	1	1	1	1	3	6	1	4	6	4	2	2	4	4	2	5	3	2	7	7	3	6	6	0	40	No	4	9	4		1
12-4-2020 10:20	12-4-2020 10:28	0	100	470	1	12-4-2020 10:28	R_2EivXZ6BMAXNnEf	anonymous	EN	4			4	7	4	4	4	4	4	4	4	4	4	4	4	4	4	4	4	4	4	4	4	4	4	4	4	4	4	4	4	50	50		4	4	2		1
12-4-2020 10:21	12-4-2020 10:28	0	100	423	1	12-4-2020 10:28	R_2t5s533wfbgShAQ	anonymous	EN	4			4	7	5	4	4	5	4	4	5	4	5	4	5	4	4	5	4	5	5	6	5	6	5	6	4	5	4	5	4	40	50	no	4	3	4		6
12-4-2020 10:22	12-4-2020 10:28	0	100	354	1	12-4-2020 10:28	R_2zirh8R00cJdauW	anonymous	EN	4	4	4			2	5	2	2	2	4	4	3	4	3	2	5	4	3	3	6	2	3	2	6	2	3	6	4	5	3	3	76	19		5	9	3		1
12-4-2020 10:22	12-4-2020 10:28	0	100	357	1	12-4-2020 10:28	R_1nYD5ajVgqV2tSs	anonymous	EN	4			4	7	7	7	6	7	7	7	7	7	7	7	7	7	7	7	6	7	6	7	6	6	7	7	7	7	7	7	7	80	90		5	9	4		1
12-4-2020 10:21	12-4-2020 10:28	0	100	441	1	12-4-2020 10:28	R_2V1mheuSD5bRPTu	anonymous	EN	4	4	4			7	7	2	7	2	4	4	7	6	7	3	7	7	7	2	6	6	7	6	6	5	1	7	2	3	5	3	41	51	Possibly Tesco	9	9	2		4
12-4-2020 10:21	12-4-2020 10:28	0	100	459	1	12-4-2020 10:28	R_12a0TrxAZ5TrDS1	anonymous	EN	4			4	7	5	6	6	5	5	6	6	7	3	5	5	4	4	3	6	6	5	7	7	6	7	6	7	7	7	7	6	85	100		8	9	5		1
12-4-2020 10:23	12-4-2020 10:28	0	100	304	1	12-4-2020 10:28	R_1q4m5T9mXkIeNAT	anonymous	EN	4	4	4			7	7	7	7	5	7	7	7	7	7	7	7	7	7	5	6	1	6	5	7	6	6	7	7	6	6	5	51	70	Tesco	9	9	3		1
12-4-2020 10:23	12-4-2020 10:29	0	100	384	1	12-4-2020 10:29	R_3nMhv20p8uAsZ0v	anonymous	EN	4	4	7			4	4	4	4	4	4	4	4	4	4	4	4	4	4	4	4	4	4	4	4	4	4	4	4	4	4	4	50	50		4	4	2		1
12-4-2020 10:20	12-4-2020 10:29	0	100	538	1	12-4-2020 10:29	R_27poLgFOtFa8Kmz	anonymous	EN	4	4	7			5	5	5	5	5	5	6	5	5	5	5	5	5	5	5	5	5	5	5	5	5	5	4	4	4	4	5	70	71		5	5	3		2
12-4-2020 10:20	12-4-2020 10:29	0	100	553	1	12-4-2020 10:29	R_27wJjNdMSpjuhMH	anonymous	EN	4	4	4			2	5	4	5	2	1	3	2	5	7	6	4	5	7	4	2	5	4	4	3	3	2	4	7	5	4	5	37	10	-	5	9	2		6
12-4-2020 10:20	12-4-2020 10:29	0	100	523	1	12-4-2020 10:29	R_23V2kBsQoYBY3TT	anonymous	EN	4			4	7	3	4	3	3	4	3	3	4	3	4	4	4	4	5	5	4	4	4	5	5	4	4	7	7	7	7	7	81	50		4	3	4		2
12-4-2020 10:26	12-4-2020 10:29	0	100	218	1	12-4-2020 10:29	R_Dl6ZXU24skpJrCF	anonymous	EN	4			4	7	5	4	6	6	5	7	6	5	6	5	5	4	6	6	4	5	6	6	5	4	5	4	5	6	6	6	6	50	50		5	8	3		1
12-4-2020 10:25	12-4-2020 10:30	0	100	272	1	12-4-2020 10:30	R_2CgksdpBIPnFJYH	anonymous	EN	4	4	4			4	4	4	4	4	4	4	4	4	4	4	4	4	4	4	4	4	4	4	4	4	4	4	4	4	4	4	34	25	IBM	4	4	5		2
12-4-2020 10:18	12-4-2020 10:30	0	100	688	1	12-4-2020 10:30	R_1IocY085qPMN4tS	anonymous	EN	4			4	7	7	5	4	5	4	5	6	5	7	6	7	6	7	7	6	4	6	6	6	4	4	6	6	6	6	5	6	100	100	No	3	5	4		6
12-4-2020 10:24	12-4-2020 10:30	0	100	334	1	12-4-2020 10:30	R_1lt4rywStzUAaok	anonymous	EN	4			4	7	7	7	7	7	6	7	7	7	6	6	7	6	7	7	6	4	6	5	5	5	6	5	5	6	6	5	5	70	65	N/A	3	8	3		1
12-4-2020 10:25	12-4-2020 10:30	0	100	298	1	12-4-2020 10:30	R_2amHpjtWRu550tq	anonymous	EN	4			4	7	5	6	4	3	5	3	4	6	6	7	7	5	4	7	5	4	4	6	7	4	6	6	7	7	7	7	7	45	52		8	5	2		6
12-4-2020 10:23	12-4-2020 10:30	0	100	434	1	12-4-2020 10:30	R_1ibplKkR8h4if3Z	anonymous	EN	4	4	4			5	5	6	6	5	7	6	5	6	7	6	6	6	7	1	6	6	6	4	6	5	5	7	6	7	7	6	78	61		5	5	4		6
12-4-2020 10:23	12-4-2020 10:30	0	100	459	1	12-4-2020 10:30	R_XAqCWhN5IbCuGGd	anonymous	EN	4			4	7	4	5	5	4	5	5	5	4	6	7	6	7	7	7	5	5	6	6	5	4	5	5	6	7	6	6	5	60	75		8	8	3		1
12-4-2020 10:23	12-4-2020 10:31	0	100	440	1	12-4-2020 10:31	R_1BOZzA3KBDkL4pe	anonymous	EN	4			4	7	6	7	7	6	6	6	7	7	7	7	7	5	6	7	6	7	6	7	7	7	7	6	6	7	7	7	6	65	85	Apple	9	9	4		1
12-4-2020 10:25	12-4-2020 10:31	0	100	343	1	12-4-2020 10:31	R_6tbixJ0EWaw0V5n	anonymous	EN	4			6	7	6	7	7	6	7	5	7	7	7	7	7	7	7	7	6	7	6	7	6	6	6	6	6	6	6	6	6	80	40		8	8	4		1
12-4-2020 10:25	12-4-2020 10:31	0	100	361	1	12-4-2020 10:31	R_PIrzj4VH2VSzWut	anonymous	EN	4	4	4			5	5	5	5	5	6	6	6	5	5	6	4	5	4	5	4	5	5	5	6	4	6	5	4	4	5	5	50	60		5	5	2		6
12-4-2020 10:25	12-4-2020 10:31	0	100	364	1	12-4-2020 10:31	R_1MY88mV8254tXUs	anonymous	EN	4	4	4			6	6	5	5	4	4	6	5	3	2	1	3	3	2	4	2	5	5	2	3	3	4	4	5	4	3	3	70	62		9	9	3		1
12-4-2020 10:21	12-4-2020 10:31	0	100	638	1	12-4-2020 10:31	R_2fAJ7g6Ifc5UTG8	anonymous	EN	4			4	7	7	7	6	7	7	7	6	6	7	7	6	7	7	7	6	7	7	7	7	6	7	6	2	3	6	6	5	100	100		2	3	5		1
12-4-2020 10:23	12-4-2020 10:32	0	100	509	1	12-4-2020 10:32	R_10wnypLSrqENTTW	anonymous	EN	4			4	7	7	4	7	5	7	4	7	5	4	7	5	3	6	7	6	7	6	4	5	7	7	5	7	7	7	7	6	30	50		8	9	3		2
12-4-2020 10:23	12-4-2020 10:32	0	100	523	1	12-4-2020 10:32	R_3n7e9LPUxMqVLdo	anonymous	EN	4	4	4			4	4	4	4	4	4	4	4	4	4	4	4	4	4	4	4	4	5	4	5	4	4	7	7	4	4	4	60	50	No	5	3	3		1
12-4-2020 10:26	12-4-2020 10:32	0	100	395	1	12-4-2020 10:32	R_3HTi3N4StDsdTjK	anonymous	EN	4	4	4			5	5	5	5	7	6	6	6	4	4	4	4	5	5	6	7	5	5	4	5	6	2	6	6	6	5	5	52	74	N/A	4	8	3		1
12-4-2020 10:23	12-4-2020 10:32	0	100	535	1	12-4-2020 10:32	R_2rjTzMstMzIpXKb	anonymous	EN	4			4	7	6	6	6	5	5	6	6	6	7	7	7	7	6	7	4	4	7	6	5	7	6	6	5	7	5	6	5	70	80		8	9	5		6
12-4-2020 10:25	12-4-2020 10:33	0	100	509	1	12-4-2020 10:33	R_41vi2AUqUcBKXpn	anonymous	EN	4	4	4			5	3	3	5	3	3	2	2	2	5	2	3	5	5	2	2	3	2	4	4	1	1	6	7	3	2	1	19	12	No	9	9	4		7
12-4-2020 10:26	12-4-2020 10:33	0	100	471	1	12-4-2020 10:33	R_1hKXSbgVAszSUKy	anonymous	EN	4	4	4			5	6	5	5	5	4	4	5	3	4	3	2	4	6	3	6	4	6	4	6	5	6	3	5	2	3	2	67	51	maybe google?	4	5	4		1
12-4-2020 10:29	12-4-2020 10:34	0	100	306	1	12-4-2020 10:34	R_3J8eh3aChlFIypn	anonymous	EN	4	4	4			5	3	5	5	5	4	5	5	4	5	6	3	4	4	3	4	5	3	5	5	3	4	5	5	4	4	3	34	42	No	4	3	2		4
12-4-2020 10:27	12-4-2020 10:34	0	100	450	1	12-4-2020 10:34	R_voAHwk1U7Jy8q4h	anonymous	EN	4			4	7	7	7	7	6	4	6	7	6	7	7	7	5	7	6	6	7	7	6	6	6	6	7	6	7	7	6	7	59	82		8	9	2		6
12-4-2020 10:24	12-4-2020 10:35	0	100	636	1	12-4-2020 10:35	R_1rjFRx8cVNXhi2T	anonymous	EN	4	4	4			4	3	4	5	4	6	6	4	5	5	5	4	6	4	4	7	5	7	7	7	7	5	6	7	6	6	5	75	33	Rocket Internet	5	9	4		1
12-4-2020 10:23	12-4-2020 10:37	0	100	871	1	12-4-2020 10:37	R_xEhrJVtj8HbKGyJ	anonymous	EN	4			4	7	5	4	6	4	7	4	5	5	4	7	4	5	6	7	6	6	4	6	7	5	6	5	6	7	4	4	2	46	75		4	1	2		2
12-4-2020 10:25	12-4-2020 10:42	0	100	1039	1	12-4-2020 10:42	R_1rquIggLnb6GmBC	anonymous	EN	4			4	7	6	5	5	6	5	6	7	6	7	7	6	7	7	7	4	4	6	6	5	6	6	3	6	7	7	7	6	61	84		5	5	2		4
12-4-2020 10:43	12-4-2020 10:46	0	100	144	1	12-4-2020 10:46	R_3FP8DNhJkkpU3UW	anonymous	EN	4			4	4	5	5	6	5	6	5	6	6	6	6	5	5	6	6	6	6	5	6	5	5	5	6	6	6	6	6	5	82	67	no	5	8	5		1
12-4-2020 10:40	12-4-2020 10:46	0	100	359	1	12-4-2020 10:46	R_27edG1UzLYYvLYk	anonymous	EN	4	4	4			6	5	4	5	3	4	5	6	5	6	5	5	6	5	2	3	5	4	4	5	5	2	5	4	4	5	4	36	20	Walmart	8	9	3		4
12-4-2020 10:26	12-4-2020 11:04	0	100	2292	1	12-4-2020 11:04	R_29gfXZVSAKvmy6i	anonymous	EN	4			4	7	6	6	6	5	6	5	6	6	7	6	4	7	5	6	6	7	5	5	6	6	6	7	5	5	6	4	4	80	70	WinCo	9	9	3		2
12-4-2020 10:25	12-4-2020 11:31	0	100	3971	1	12-4-2020 11:31	R_1CvXLddFHTZhXYD	anonymous	EN	4			4	7	5	5	5	5	5	5	5	5	5	5	5	5	5	5	3	2	4	5	2	5	2	2	5	5	5	5	5	61	59		5	5	4		1
12-4-2020 11:42	12-4-2020 12:03	0	100	1258	1	12-4-2020 12:03	R_1imkuc5aLnXvK9E	anonymous	EN	4			4	7	6	6	6	5	4	6	5	7	6	6	6	5	5	6	4	5	5	7	5	6	6	5	7	7	7	7	7	73	51		5	5	3		1
12-4-2020 10:50	12-4-2020 12:06	0	100	4564	1	12-4-2020 12:06	R_XG6HkCgkxeHHMIN	anonymous	EN	4	5	4			3	3	3	4	3	2	4	3	4	3	5	5	3	5	2	3	3	4	3	3	3	2	6	4	5	5	5	72	56	top	5	8	5		1
12-4-2020 12:23	12-4-2020 12:30	0	100	408	1	12-4-2020 12:30	R_2bDinfREMtYXq7f	anonymous	EN	4	4	4			5	4	4	3	4	3	3	2	6	6	4	6	6	6	3	4	5	5	4	6	6	3	6	5	5	5	5	30	40		8	8	5		2
12-4-2020 14:28	12-4-2020 14:35	0	100	434	1	12-4-2020 14:35	R_1ptIAWn6AeNxfy8	anonymous	EN	4			4	7	5	7	6	6	6	6	5	7	6	7	6	4	6	6	3	3	4	5	5	6	4	4	5	6	5	4	5	50	60	Wegmans	8	9	4		2
[truncated: 17 more columns]
