# Supplementary material for: Humanizing Stakeholders by Rethinking Business
Source: Front Psychol. 2021 Sep 22;12:687067. doi: 10.3389/fpsyg.2021.687067 (PMC8493002; doi:10.3389/fpsyg.2021.687067)
Supplement: Supplementary file 6 [file Data_Sheet_6.csv]

StartDate	EndDate	IPAddress	Progress	Duration__in_seconds_	Finished	RecordedDate	ResponseId	UserLanguage	intro	CS1	CS2	CP1	CP2	idaqe1	idaqe2	idaqe3	idaqe4	idaqe5	idaqe6	idaqe7	idaqe8	lege1	lege2	lege3	lege4	lege5	lege6	mc21	mc22	name2	real2	imagine2	EDU	EDU_7_TEXT	OCC	OCC_9_TEXT	GENDER	NAT	BORN	BEFORE	COMMENTS	STAKEH	LEGE	IDAQE	AS	GERMAN	EDUDICH	OCCDICH	AGE
3-5-2021 03:31	3-5-2021 03:34		100	173	1	3-5-2021 03:34	R_1ogTR6J6hWIxTTj	EN	4	4	7			4	4	4	4	4	4	4	4	4	4	4	4	4	4	55	57		4	4	2		7		3	1	12	3		1	4	4	0	0	0	0	34
3-5-2021 04:22	3-5-2021 04:25	5.170.200.171	100	185	1	3-5-2021 04:25	R_3IboGapZZu0FiZz	EN	4	5	4			3	2	3	3	3	3	2	3	3	3	3	3	4	3	53	50		3	4	2		1		2	88	29	3			3,166666667	2,75	0	0	0	1	51
3-5-2021 04:22	3-5-2021 04:26	91.9.196.154	100	258	1	3-5-2021 04:26	R_1oGPzowAmHQjy4B	EN	4	5	7			4	4	4	4	2	4	4	5	4	4	4	4	4	4	52	53	No	4	5	2		3		2	68	8	2	.	1	4	3,875	0	1	0	0	30
3-5-2021 04:21	3-5-2021 04:27	128.116.158.121	100	319	1	3-5-2021 04:27	R_3HUm3AQjVmIlEM4	EN	4	6	9			9	5	5	8	8	9	9	8	5	6	6	6	5	6	80	71		8	5	4		1		1	88	22	3			5,666666667	7,625	0	0	1	1	44
3-5-2021 04:23	3-5-2021 04:29	95.127.164.231	100	410	1	3-5-2021 04:29	R_d10U0Qf4fO8MMWB	EN	4	4	7			8	8	8	9	9	8	9	8	7	7	7	7	7	7	29	16		8	9	4		1		1	166	20	3		1	7	8,375	0	0	1	1	42
3-5-2021 04:22	3-5-2021 04:30	93.35.221.133	100	458	1	3-5-2021 04:30	R_sv9pbt6Ah4zqAbn	EN	4	4	7			9	5	5	8	4	4	8	8	6	7	6	6	6	7	50	90		4	5	2		4		2	88	15	3		1	6,333333333	6,375	0	0	0	0	37
3-5-2021 04:28	3-5-2021 04:30	87.123.195.204	100	136	1	3-5-2021 04:30	R_2wi5V3W5UiYSmIB	EN	4	6	9			2	4	8	3	1	8	5	3	1	2	3	6	1	2	67	44		4	8	4		6		2	68	-1	3			2	4,25	0	1	1	0	21
3-5-2021 04:25	3-5-2021 04:31	95.90.240.178	100	369	1	3-5-2021 04:31	R_2cBJhtFCJJnyOQt	EN	4	4	7			4	4	4	4	4	4	4	4	4	4	4	4	4	4	50	50		4	4	2		1		2	68	9	3		1	4	4	0	1	0	1	31
3-5-2021 04:27	3-5-2021 04:31	84.179.254.31	100	285	1	3-5-2021 04:31	R_qEpMbVJtxnAwdFL	EN	4	4	7			4	8	5	5	4	9	8	8	5	6	5	5	7	6	20	40		4	8	2		6		1	68	-1	3		1	5,666666667	6,375	0	1	0	0	21
3-5-2021 04:21	3-5-2021 04:31	156.146.43.207	100	627	1	3-5-2021 04:31	R_TiSzFWF1drVKlQ5	EN	4	5	4			9	9	9	9	9	9	9	9	7	7	7	7	7	7	100	100	No	9	9	5		2		1	4	13	3			7	9	1	0	1	0	35
3-5-2021 04:23	3-5-2021 04:32	83.54.25.219	100	513	1	3-5-2021 04:32	R_1nZ3PTfAREsUZlX	EN	4	4	7			3	4	8	8	8	8	8	5	5	5	5	4	4	5	90	59		3	3	3		9	Disability	2	81	11	3		1	4,833333333	6,5	0	0	0	0	33
3-5-2021 04:27	3-5-2021 04:33	79.223.115.92	100	342	1	3-5-2021 04:33	R_3HnM01KDp5S2Hfa	EN	4	4	7			5	5	8	3	5	5	8	4	5	5	5	5	5	5	60	43	no	4	4	5		1		1	182	7	2		1	5	5,375	0	0	1	1	29
3-5-2021 04:23	3-5-2021 04:33	151.37.152.14	100	630	1	3-5-2021 04:33	R_2rPgVwRp8zR9n1e	EN	4	4	7			8	9	8	8	8	8	9	8	7	7	7	6	6	6	20	70	No	9	9	3		6		2	26	7	3		1	6,666666667	8,25	0	0	0	0	29
3-5-2021 04:24	3-5-2021 04:34	84.127.32.71	100	576	1	3-5-2021 04:34	R_1diEPRVy3RnAkhI	EN	4	4	7			5	8	4	5	3	4	8	5	5	6	6	5	6	6	50	70		8	8	4		6		2	166	1	3		1	5,833333333	5,25	0	0	1	0	23
3-5-2021 04:24	3-5-2021 04:34	176.24.232.193	100	572	1	3-5-2021 04:34	R_1eVvF1qGCaOkxQl	EN	4	4	7			5	8	8	5	8	4	8	5	7	7	7	7	6	7	66	70		8	9	4		1		1	27	14	3		1	6,833333333	6,375	1	0	1	1	36
3-5-2021 04:28	3-5-2021 04:34	77.2.122.123	100	376	1	3-5-2021 04:34	R_3oLPqjTrO0uSMmw	EN	4	4	7			5	4	3	4	8	5	4	5	5	4	5	4	5	5	52	51	no	3	5	3		1		1	68	18	3		1	4,833333333	4,75	0	1	0	1	40
3-5-2021 04:26	3-5-2021 04:35	82.9.237.62	100	514	1	3-5-2021 04:35	R_bdUSfDf4flim5IB	EN	4	4	7			4	3	3	4	2	4	3	3	7	7	6	7	5	7	55	54		5	5	4		1		1	79	8	2		1	6,333333333	3,25	0	0	1	1	30
3-5-2021 04:22	3-5-2021 04:35	89.180.149.52	100	777	1	3-5-2021 04:35	R_1gwntza7MALCHOD	EN	4	5	7			4	8	4	9	4	8	8	4	6	7	7	1	4	6	50	50		1	1	2		4		1	143	8	3		1	6,166666667	6,125	0	0	0	0	30
3-5-2021 04:29	3-5-2021 04:36	88.71.131.173	100	384	1	3-5-2021 04:36	R_3M4EzBwFl0mYtJK	EN	4	4	7			5	8	5	8	9	8	8	5	6	5	5	5	6	6	65	65		5	8	4		1		1	68	16	3		1	5,5	7	0	1	1	1	38
3-5-2021 04:28	3-5-2021 04:36	2.205.123.167	100	496	1	3-5-2021 04:36	R_24jhjaoCYcxm8xk	EN	4	4	9			4	5	5	5	5	5	5	5	5	5	5	5	5	5	83	23		8	2	5		2		2	68	14	3			5	4,875	0	1	1	0	36
3-5-2021 04:23	3-5-2021 04:37	94.39.233.33	100	847	1	3-5-2021 04:37	R_2B9Hz9UJjUQyhdD	EN	4	4	7			9	9	8	8	9	8	9	8	7	7	7	7	7	7	57	61		8	8	2		1		1	88	26	3		1	7	8,5	0	0	0	1	48
3-5-2021 04:25	3-5-2021 04:37	77.205.152.183	100	695	1	3-5-2021 04:37	R_dm7oJ4xaInUiVLr	EN	4	4	7			8	8	9	8	9	8	9	9	6	6	6	6	6	6	32	50		8	8	5		2		2	64	10	3		1	6	8,5	0	0	1	0	32
3-5-2021 04:32	3-5-2021 04:38	87.179.182.44	100	328	1	3-5-2021 04:38	R_2X58SK3D6EtdTxP	EN	4	5	7			8	9	5	8	8	5	9	9	7	7	7	6	7	7	67	50		9	9	3		6		2	68	2	3		1	7	7,625	0	1	0	0	24
3-5-2021 04:29	3-5-2021 04:39	84.118.139.28	100	563	1	3-5-2021 04:39	R_3fH2aHs3goBBPsV	EN	4	4	7			4	4	4	4	4	4	4	4	4	4	4	4	4	4	9	18		4	5	5		1		2	68	36	3		1	4	4	0	1	1	1	58
3-5-2021 04:30	3-5-2021 04:39	86.6.109.78	100	556	1	3-5-2021 04:39	R_2B4eOtLjhEzJGHB	EN	4	4	7			5	8	5	5	5	8	8	8	6	7	6	6	5	6	50	70	Google	5	9	4		1		2	27	12	3		1	6	6,5	1	0	1	1	34
3-5-2021 04:32	3-5-2021 04:39	5.169.141.125	100	451	1	3-5-2021 04:39	R_1i8nxwVxhIaFSZC	EN	4	4	7			8	8	5	5	8	5	8	5	5	7	5	7	6	7	59	49	I do not know	5	5	4		2		1	88	23	3		1	5,833333333	6,5	0	0	1	0	45
3-5-2021 04:35	3-5-2021 04:41	81.94.71.189	100	401	1	3-5-2021 04:41	R_3kv1AibOx40LIs8	EN	4	4	7			5	8	5	8	5	8	9	4	4	5	6	6	5	7	60	66	No	5	8	5		1		1	171	19	3		1	5,5	6,5	0	0	1	1	41
3-5-2021 04:27	3-5-2021 04:41	78.197.165.67	100	852	1	3-5-2021 04:41	R_1giKDdQu8edl9tS	EN	4	4	7			5	9	4	3	5	5	9	9	6	4	6	5	6	5	39	50	No	9	9	5		2		2	64	12	3		1	5,5	6,125	0	0	1	0	34
3-5-2021 04:26	3-5-2021 04:42	90.161.17.208	100	940	1	3-5-2021 04:42	R_2tLT7YDbwk2JgVi	EN	4	4	7			9	9	9	9	9	9	9	9	7	7	7	3	7	7	60	70		9	9	3		6		1	166	1	2		1	7	9	0	0	0	0	23
3-5-2021 04:31	3-5-2021 04:42	51.7.86.40	100	698	1	3-5-2021 04:42	R_1mrbklEkaJXMWlJ	EN	4	4	7			4	5	4	5	5	5	5	4	6	6	5	6	6	5	69	66		4	9	4		1		1	27	15	3		1	5,5	4,625	1	0	1	1	37
3-5-2021 04:23	3-5-2021 04:46	93.40.209.236	100	1398	1	3-5-2021 04:46	R_2BfYWkkmdOlbgjU	EN	4	4	7			8	5	5	5	5	8	5	8	7	7	7	6	6	7	24	36	NESTLE'	8	9	4		4		2	88	15	3		1	6,833333333	6,125	0	0	1	0	37
3-5-2021 04:28	3-5-2021 04:46	37.160.167.86	100	1082	1	3-5-2021 04:46	R_2PzkhzsjbpWIsWK	EN	4	4	7			5	5	4	3	4	5	5	8	6	6	4	5	6	6	6	4	I don't know	4	5	2		2		1	88	36	3		1	5,333333333	4,875	0	0	0	0	58
3-5-2021 04:30	3-5-2021 04:47	37.14.43.244	100	967	1	3-5-2021 04:47	R_2AGcWJQlR3lDfgz	EN	4	4	7			5	9	8	8	8	9	8	9	7	7	7	4	6	7	90	50		5	8	4		4		2	166	24	3		1	6,833333333	8	0	0	1	0	46
3-5-2021 04:36	3-5-2021 04:47	168.232.7.135	100	646	1	3-5-2021 04:47	R_2AZJYMcROLDFiAk	EN	4	5	7			9	5	9	4	8	9	8	5	7	7	6	7	7	7	50	70		3	4	2		1		1	26	6	3		1	6,666666667	7,125	0	0	0	1	28
3-5-2021 04:33	3-5-2021 04:47	141.76.249.180	100	854	1	3-5-2021 04:47	R_0doHNJ73eSd91DP	EN	4	5	7			5	5	5	8	5	8	8	5	7	7	7	6	7	7	35	40		8	9	6		1		1	182	9	3		1	7	6,125	0	0	1	1	31
3-5-2021 04:26	3-5-2021 04:48	91.51.48.62	100	1357	1	3-5-2021 04:48	R_1Kqn2cc3Q1H6vWS	EN	4	4	7			8	9	5	5	5	8	8	8	7	7	7	7	7	7	21	30		8	8	5		2		1	68	15	3	For me the question about the purpose of business was not clear enough. Do you want to know what the purpose of business is in my opinion or what i wish to be the purpose of business.	1	7	7	0	1	1	0	37
3-5-2021 04:29	3-5-2021 04:49	80.135.223.212	100	1242	1	3-5-2021 04:49	R_1P6NSKz4pmUzsqQ	EN	4	4	7			5	9	8	8	4	5	8	4	7	7	7	7	7	6	89	82	taz - die tageszeitung	5	5	3		4		2	68	18	3		1	6,833333333	6,375	0	1	0	0	40
3-5-2021 04:30	3-5-2021 04:58	143.137.249.141	100	1713	1	3-5-2021 04:58	R_vMNvp66gR5W0s7f	EN	4	5	9			8	5	3	8	8	5	3	5	5	6	7	7	5	7	81	90	não	5	8	2		2		2	26	24	2			6,166666667	5,625	0	0	0	0	46
3-5-2021 04:32	3-5-2021 05:05	93.70.66.232	100	1976	1	3-5-2021 05:05	R_1gLQ7LWqAMDi99G	EN	4	5	9			9	9	8	9	8	9	9	9	7	7	7	7	7	7	52	92		9	9	5		1		1	88	29	3			7	8,75	0	0	1	1	51
3-5-2021 05:11	3-5-2021 05:23	31.201.254.67	100	688	1	3-5-2021 05:23	R_3Okc6JU8g8yLWZe	EN	4	4	7			8	8	4	8	4	4	5	8	7	7	7	7	7	7	70	50		2	4	4		4		1	52	4	3		1	7	6,125	0	0	1	0	26
3-5-2021 04:25	3-5-2021 05:35	177.55.195.56	100	4209	1	3-5-2021 05:35	R_uzcHt11TRy4OEHT	EN	4	4	7			9	9	8	5	1	9	9	8	5	7	7	1	7	7	50	100	Lider Aviation	4	9	3		1		1	26	4	3		1	6,666666667	7,25	0	0	0	1	26
3-5-2021 05:29	3-5-2021 05:51	71.88.229.69	100	1353	1	3-5-2021 05:51	R_cFIeARzwINps3QZ	EN	4	4	7			9	9	9	9	9	9	9	9	7	7	7	6	6	7	20	30		4	5	3		2		1	4	20	3		1	6,833333333	9	1	0	0	0	42
3-5-2021 06:35	3-5-2021 06:40	81.141.139.91	100	307	1	3-5-2021 06:40	R_3JmXmC4JlMViFAn	EN	4	5	7			5	5	5	5	8	5	8	5	7	6	7	7	6	6	51	50		5	8	2		8		1	27	37	3		1	6,5	5,75	1	0	0	0	59
3-5-2021 06:34	3-5-2021 06:42	92.22.59.208	100	473	1	3-5-2021 06:42	R_2SHceh1LFB9ROHG	EN	4	4	9			3	4	4	5	4	5	4	4	5	5	6	5	5	5	73	67	no	5	8	4		1		2	27	11	3			5,333333333	4,125	1	0	1	1	33
3-5-2021 06:38	3-5-2021 06:42	84.170.172.114	100	238	1	3-5-2021 06:42	R_XtVB7G6g2TnNE5j	EN	4	4	7			5	8	4	8	4	8	8	4	4	4	4	4	4	4	50	50		5	2	5		2		1	68	14	3		1	4	6,125	0	1	1	0	36
3-5-2021 06:35	3-5-2021 06:43	80.153.189.217	100	518	1	3-5-2021 06:43	R_C7iI3dj9dNoE6it	EN	4	5	7			5	8	9	9	9	8	9	5	7	6	7	6	7	7	57	28		8	9	4		1		1	68	10	3		1	6,833333333	7,75	0	1	1	1	32
3-5-2021 06:40	3-5-2021 06:43	188.194.49.192	100	235	1	3-5-2021 06:43	R_3m7XNL8oWnDpuAT	EN	4	4	9			8	5	5	4	4	4	5	4	3	4	5	5	3	4	57	39		4	4	3		1		1	68	9	3			4	4,875	0	1	0	1	31
3-5-2021 06:35	3-5-2021 06:44	87.149.146.80	100	561	1	3-5-2021 06:44	R_1BQy4UBke3tyDDj	EN	4	4	7			9	8	8	8	8	5	8	8	7	6	7	5	6	6	60	75		9	9	4		1		2	68	27	3		1	6,5	7,75	0	1	1	1	49
3-5-2021 06:41	3-5-2021 06:45	185.5.167.189	100	230	1	3-5-2021 06:45	R_1rHcoqTjUeZiViZ	EN	4	5	7			5	8	8	4	4	5	8	9	6	6	4	5	7	7	39	81		8	9	3		1		1	49	6	3	Very nice	1	5,666666667	6,375	0	0	0	1	28
3-5-2021 06:35	3-5-2021 06:47	189.103.246.238	100	713	1	3-5-2021 06:47	R_2WHfGpqIP1rgl7j	EN	4	4	7			3	5	4	5	4	5	5	4	7	7	7	4	4	7	35	35		8	5	2		4		1	26	10	3		1	6,5	4,375	0	0	0	0	32
3-5-2021 06:34	3-5-2021 06:49	91.65.134.229	100	897	1	3-5-2021 06:49	R_1I60hfyOCT5Xa7o	EN	4	4	7			5	5	4	8	4	8	5	4	5	5	6	3	4	5	50	80	.	8	9	4		2		1	68	14	3		1	5,166666667	5,375	0	1	1	0	36
3-5-2021 06:45	3-5-2021 06:53	197.83.227.6	100	492	1	3-5-2021 06:53	R_2BA5THv118pF8m9	EN	4	5	4			4	3	4	5	4	4	3	5	4	5	4	4	4	5	52	36		4	9	3		1		1	164	26	3			4,333333333	4	0	0	0	1	48
3-5-2021 06:39	3-5-2021 07:06	179.209.61.69	100	1629	1	3-5-2021 07:06	R_10uBkHNxaxw7GSW	EN	4	4	7			4	4	4	4	4	4	4	4	5	5	5	7	5	5	50	40	NO	5	5	2		1		2	26	16	3		1	5	4	0	0	0	1	38
3-5-2021 07:08	3-5-2021 07:19	88.13.158.104	100	654	1	3-5-2021 07:19	R_2uIOhajua3UqOVU	EN	4	4	7			5	8	3	8	8	8	8	5	6	6	7	5	6	7	76	84	Eurobank	5	8	3		6		2	166	-1	2	Me gustaría saber cuáles son los resultados obtenidos y qué conclusiones se obtienen.	1	6,5	6,625	0	0	0	0	21
3-5-2021 06:39	3-5-2021 07:22	82.154.223.93	100	2556	1	3-5-2021 07:22	R_pT0lG6zkijhQRW1	EN	4	4	4			4	4	4	4	4	4	4	3	4	4	4	4	4	4	58	51	Continente	4	4	2		7		2	26	11	2			4	3,875	0	0	0	0	33
3-5-2021 06:25	3-5-2021 07:28	81.61.239.248	100	3790	1	3-5-2021 07:28	R_3niNqawleTLzoIy	EN	4	5	7			5	8	8	5	5	5	8	8	6	6	6	5	7	6	81	50		8	8	3		6		2	166	-1	3		1	6,166666667	6,5	0	0	0	0	21
3-5-2021 08:56	3-5-2021 09:05	46.65.127.25	100	566	1	3-5-2021 09:05	R_1mvZVQIkv2vlMVL	EN	4	4	7			5	8	3	8	3	5	5	4	6	6	5	7	6	7	35	29		3	2	4		1		1	27	12	3		1	5,833333333	5,125	1	0	1	1	34
3-5-2021 04:08	3-5-2021 04:19	84.61.62.128	100	657	1	3-5-2021 04:19	R_2pS0AhujfnR4HFG	EN	4			4	4	4	4	4	4	4	4	4	4	4	4	4	4	4	4	50	50	clickworker test - please delete	4	4	7	clickworker test - please delete	9	clickworker test - please delete	2	68	5	3	clickworker test - please delete	0	4	4	0	1	1	0	27
3-5-2021 04:21	3-5-2021 04:29	90.254.70.114	100	463	1	3-5-2021 04:29	R_2qe2g9T8usbajJJ	EN	4			5	4	4	5	8	5	5	5	5	4	3	5	3	4	4	5	72	24		5	5	4		1		2	27	12	3			3,833333333	5,125	1	0	1	1	34
3-5-2021 04:24	3-5-2021 04:29	94.73.61.65	100	324	1	3-5-2021 04:29	R_3nBGIUVBOpSl3lC	EN	4			4	4	8	8	8	8	8	8	8	8	6	6	6	6	6	6	50	80		8	8	3		4		1	166	29	3		0	6	8	0	0	0	0	51
3-5-2021 04:22	3-5-2021 04:29	86.171.240.136	100	440	1	3-5-2021 04:29	R_3EnBY6tARTIiM83	EN	4			6	4	8	8	8	8	8	5	8	8	6	6	6	6	5	6	10	30	No	5	8	4		1		1	27	19	3			5,833333333	7,625	1	0	1	1	41
3-5-2021 04:22	3-5-2021 04:30	91.80.26.36	100	455	1	3-5-2021 04:30	R_pmWHHeNIuprDh1n	EN	4			4	4	5	8	5	9	8	5	4	5	6	5	5	4	5	4	61	37		5	4	2		1		1	88	17	3		0	5	6,125	0	0	0	1	39
3-5-2021 04:22	3-5-2021 04:30	93.32.9.174	100	483	1	3-5-2021 04:30	R_XSrgBE3LUYMV1tL	EN	4			4	4	3	3	3	5	5	4	5	3	4	5	3	6	4	4	56	39		4	5	2		1		1	88	19	3		0	3,833333333	3,875	0	0	0	1	41
3-5-2021 04:24	3-5-2021 04:31	94.10.214.219	100	374	1	3-5-2021 04:31	R_2Bg2Qa8OLiCawvS	EN	4			4	4	8	4	4	8	4	5	8	8	6	6	6	6	6	6	20	30		5	8	5		1		2	190	18	3		0	6	6,125	0	0	1	1	40
3-5-2021 04:22	3-5-2021 04:31	77.180.81.167	100	518	1	3-5-2021 04:31	R_xlVftpR2c8KkyM9	EN	4			4	4	8	2	1	4	2	5	3	5	1	7	1	7	7	7	2	3	Webhelp Deutschland GmbH	9	9	6		2		2	68	21	3		0	4	3,75	0	1	1	0	43
3-5-2021 04:26	3-5-2021 04:31	2.247.245.84	100	312	1	3-5-2021 04:31	R_42Z8F3W9D3tHlIt	EN	4			4	4	5	3	5	8	5	4	5	5	4	5	5	6	4	6	66	68	No sorry	5	5	2		1		1	68	6	2	No	0	4,833333333	5	0	1	0	1	28
3-5-2021 04:25	3-5-2021 04:31	35.197.233.47	100	392	1	3-5-2021 04:31	R_2YhogDkVivqhK2y	EN	4			4	4	4	5	4	3	3	3	3	4	6	6	6	6	6	6	10	60	Amazon	5	5	4		1		1	27	17	3	The first set of questions were very hard to answer without more information about Company Alpha.	0	6	3,625	1	0	1	1	39
3-5-2021 04:24	3-5-2021 04:31	2.31.254.250	100	441	1	3-5-2021 04:31	R_1eDhbybm6OXJIwP	EN	4			4	4	8	5	8	5	4	5	5	5	4	5	5	4	5	4	64	60		5	5	4		1		1	27	32	3		0	4,666666667	5,625	1	0	1	1	54
3-5-2021 04:27	3-5-2021 04:31	89.80.17.170	100	268	1	3-5-2021 04:31	R_3kFzRYQxHWz91OP	EN	4			4	4	5	5	5	5	5	5	5	5	5	5	5	5	5	5	50	50		5	5	2		6		2	64	4	3		0	5	5	0	0	0	0	26
3-5-2021 04:22	3-5-2021 04:32	80.1.113.108	100	603	1	3-5-2021 04:32	R_PZisJZWBs8ZjtCh	EN	4			4	4	3	9	3	4	5	3	9	9	7	7	5	7	7	7	20	40		4	8	4		2		2	70	16	3		0	6,333333333	5,625	0	0	1	0	38
3-5-2021 04:26	3-5-2021 04:33	88.152.10.115	100	369	1	3-5-2021 04:33	R_3EEbCn7UMVKQw2D	EN	4			4	4	5	8	4	5	5	9	5	2	3	6	2	5	3	5	55	56		9	9	4		2		1	68	8	3		0	3,5	5,375	0	1	1	0	30
3-5-2021 04:28	3-5-2021 04:35	86.177.187.144	100	392	1	3-5-2021 04:35	R_1FacwEXG4qPzbWz	EN	4			4	4	4	4	2	5	3	4	4	4	7	7	6	7	7	7	9	10	Tesco	5	4	3		6		2	27	-2	3		0	6,666666667	3,75	1	0	0	0	20
3-5-2021 04:30	3-5-2021 04:35	90.199.73.111	100	326	1	3-5-2021 04:35	R_1LbvTyJoMBqwPwH	EN	4			4	4	5	5	5	5	5	5	5	5	7	7	7	7	7	7	65	48		8	8	5		6		2	35	4	3		0	7	5	1	0	1	0	26
3-5-2021 04:27	3-5-2021 04:36	90.75.130.63	100	537	1	3-5-2021 04:36	R_3Hj34pYEhPxwCnh	EN	4			4	4	9	9	9	8	3	9	5	5	3	7	3	7	6	6	1	81	dont know	5	8	2		1		2	166	29	3		0	4,666666667	7,125	0	0	0	1	51
3-5-2021 04:25	3-5-2021 04:37	138.97.130.60	100	714	1	3-5-2021 04:37	R_1MX9rCYGEm6RC1a	EN	4			4	4	2	2	1	1	2	2	4	1	4	7	5	5	4	5	1	50		4	9	2		2		2	26	9	3		0	5	1,875	0	0	0	0	31
3-5-2021 04:31	3-5-2021 04:37	194.140.112.161	100	397	1	3-5-2021 04:37	R_3QWqCKW7QHXtP4I	EN	4			4	4	5	8	4	5	5	3	5	4	7	6	6	4	5	6	30	40		3	8	3		6		1	68	1	3		0	6	4,875	0	1	0	0	23
3-5-2021 04:32	3-5-2021 04:38	109.157.79.233	100	327	1	3-5-2021 04:38	R_2D0mrHkzIvVcH4X	EN	4			5	4	8	8	8	9	8	9	9	9	5	6	6	6	5	6	31	68		5	5	4		2		1	27	18	3			5,666666667	8,5	1	0	1	0	40
3-5-2021 04:25	3-5-2021 04:38	79.218.223.253	100	815	1	3-5-2021 04:38	R_3Mchb8VP06l3Czo	EN	4			4	4	5	4	4	5	4	5	5	5	6	6	5	5	6	6	20	15		5	8	4		2		1	68	17	3		0	5,666666667	4,625	0	1	1	0	39
3-5-2021 04:33	3-5-2021 04:39	95.91.220.125	100	355	1	3-5-2021 04:39	R_2ZCbEWjDllMyg5V	EN	4			5	4	9	9	9	9	9	9	9	9	7	7	4	4	7	7	55	53	Not sure	4	4	2		1		2	68	18	3			6	9	0	1	0	1	40
3-5-2021 04:35	3-5-2021 04:39	77.12.7.205	100	260	1	3-5-2021 04:39	R_9nsaS5xo3uBhIZP	EN	4			4	4	5	3	4	5	5	5	3	4	3	4	3	5	4	5	75	68	bmw	4	5	3		6		1	68	3	3		0	3,666666667	4,25	0	1	0	0	25
3-5-2021 04:22	3-5-2021 04:41	186.219.140.255	100	1105	1	3-5-2021 04:41	R_1lAyMbKUHxT7qgb	EN	4			4	4	3	5	9	8	5	4	4	5	4	5	7	5	6	4	50	50		8	9	1		4		1	26	15	3		0	5,5	5,375	0	0	0	0	37
3-5-2021 04:23	3-5-2021 04:41	41.162.124.90	100	1108	1	3-5-2021 04:41	R_ALqhT9UGvCBwVtT	EN	4			4	4	5	8	8	5	5	8	5	5	6	6	6	5	6	6	50	40		4	3	5		2		2	164	9	3		0	6	6,125	0	0	1	0	31
3-5-2021 04:25	3-5-2021 04:41	177.220.178.238	100	984	1	3-5-2021 04:41	R_2349AryKgWZCxuA	EN	4			5	4	9	9	9	9	9	9	9	9	7	7	7	7	7	7	100	50		9	9	2		1		1	26	5	3			7	9	0	0	0	1	27
3-5-2021 04:33	3-5-2021 04:43	179.216.122.110	100	607	1	3-5-2021 04:43	R_29m4AnysW8U88tI	EN	4			4	4	9	9	9	9	8	9	9	9	7	7	7	7	7	7	100	100		9	9	3		1		2	26	10	2		0	7	8,875	0	0	0	1	32
3-5-2021 04:32	3-5-2021 04:43	31.150.79.105	100	625	1	3-5-2021 04:43	R_2v8PqilLF9miE9C	EN	4			4	4	5	5	3	4	3	3	5	4	4	4	2	3	5	3	87	52		8	9	2		7		2	68	12	3		0	3,333333333	4	0	1	0	0	34
3-5-2021 04:27	3-5-2021 04:43	79.205.110.96	100	938	1	3-5-2021 04:43	R_3pb9gxZB260af2U	EN	4			4	4	4	4	4	4	4	4	4	4	7	6	7	5	6	7	10	11		4	9	3		1		1	68	23	3		0	6,666666667	4	0	1	0	1	45
3-5-2021 04:24	3-5-2021 04:45	82.49.30.76	100	1298	1	3-5-2021 04:45	R_0xpiNn0JxJSstyx	EN	4			4	4	4	4	4	4	4	4	4	4	4	4	4	4	4	4	50	50	No	4	4	4		6		2	88	14	3		0	4	4	0	0	1	0	36
3-5-2021 04:32	3-5-2021 04:45	78.48.88.90	100	798	1	3-5-2021 04:45	R_32XQdjQuBs5opzS	EN	4			4	4	3	5	8	9	4	8	4	4	7	7	6	6	6	6	10	10		8	8	5		1		1	68	23	3		0	6,333333333	5,625	0	1	1	1	45
3-5-2021 04:34	3-5-2021 04:46	181.223.1.125	100	735	1	3-5-2021 04:46	R_21HXMooYsianZDt	EN	4			4	4	5	8	5	3	5	9	8	4	6	7	7	5	5	6	50	52	Não conheço nenhuma organização.	5	9	2		1		2	26	4	3		0	6,333333333	5,875	0	0	0	1	26
3-5-2021 04:47	3-5-2021 04:50	37.163.144.85	100	183	1	3-5-2021 04:50	R_3e2j92LI1r8x6Xe	EN	4			4	4	4	4	4	4	4	4	4	4	5	5	5	5	5	5	50	60	no	5	5	4		1		2	88	22	2		0	5	4	0	0	1	1	44
3-5-2021 04:23	3-5-2021 04:50	87.21.218.58	100	1628	1	3-5-2021 04:50	R_428xmOCIfCFfj4l	EN	4			5	4	9	4	9	8	5	8	8	5	5	5	5	4	6	6	31	40	no, I don't know.	4	4	3		1		2	88	28	3			5,333333333	7	0	0	0	1	50
3-5-2021 04:45	3-5-2021 04:54	46.114.7.73	100	555	1	3-5-2021 04:54	R_brZpYULgsUnZT4l	EN	4			4	4	5	8	3	4	3	2	5	8	4	5	4	5	6	5	20	25		5	9	2		1		1	68	27	3		0	4,666666667	4,75	0	1	0	1	49
3-5-2021 04:34	3-5-2021 04:55	46.75.111.89	100	1301	1	3-5-2021 04:55	R_81EaDG8FelpmYy5	EN	4			4	4	1	1	1	1	1	1	1	1	7	7	7	7	7	7	9	10		9	9	2		8		2	11	39	3		0	7	1	0	1	0	0	61
3-5-2021 04:28	3-5-2021 04:59	98.255.40.37	100	1876	1	3-5-2021 04:59	R_3Dj7X3pfM1kY3zu	EN	4			4	4	4	4	4	4	4	4	4	4	4	6	4	7	6	6	31	30	no	5	5	7	currently in college	6		2	4	14	3		0	5	4	1	0	1	0	36
3-5-2021 04:24	3-5-2021 05:03	146.158.174.104	100	2338	1	3-5-2021 05:03	R_1NmHcFJAsJYEGQz	EN	4			4	4	4	8	9	5	8	5	8	4	7	7	7	7	7	7	50	70		9	4	5		1		2	29	10	3		0	7	6,375	0	0	1	1	32
3-5-2021 04:31	3-5-2021 05:21	78.147.180.87	100	3033	1	3-5-2021 05:21	R_z8fpdsxqWlTnFC1	EN	4			4	4	4	5	4	4	9	5	4	4	5	7	5	5	7	5	23	20		8	8	4		2		2	154	10	3		0	5,666666667	4,875	0	0	1	0	32
3-5-2021 05:30	3-5-2021 05:40	84.146.53.200	100	628	1	3-5-2021 05:40	R_PvwanQ19yH5jALD	EN	4			4	4	9	9	9	8	8	9	8	9	7	7	7	7	7	7	10	20		9	9	4		1		2	68	8	3		0	7	8,625	0	1	1	1	30
3-5-2021 05:45	3-5-2021 05:54	95.90.239.251	100	509	1	3-5-2021 05:54	R_cPmakIeORe2Kj85	EN	4			4	4	4	8	5	3	4	8	3	4	2	6	4	5	3	6	8	21	No	5	8	2		1		1	68	33	3		0	4,166666667	4,875	0	1	0	1	55
3-5-2021 06:29	3-5-2021 06:36	217.83.220.142	100	451	1	3-5-2021 06:36	R_3hm9uAyRvra3xtM	EN	4			5	4	5	3	2	3	3	2	5	5	4	6	2	6	6	6	30	22		2	8	4		1		1	68	11	3			4,333333333	3,5	0	1	1	1	33
3-5-2021 06:34	3-5-2021 06:40	134.102.141.190	100	330	1	3-5-2021 06:40	R_4GZYB6dDYCN6ti1	EN	4			4	4	8	8	8	8	5	5	5	8	6	6	6	6	6	6	61	56		4	5	4		6		2	68	4	2	The test is good	0	6	6,875	0	1	1	0	26
3-5-2021 06:35	3-5-2021 06:40	71.220.164.164	100	321	1	3-5-2021 06:40	R_338fNQ8zUovjWUR	EN	4			4	4	3	5	5	5	4	5	5	4	5	6	5	5	5	5	40	59		5	5	2		6		1	46	-1	3		0	5,166666667	4,5	0	0	0	0	21
3-5-2021 06:35	3-5-2021 06:41	94.6.250.179	100	367	1	3-5-2021 06:41	R_2OPcmCSAqZZ10N8	EN	4			4	4	9	8	9	9	9	5	9	5	6	7	7	6	5	6	28	25	Na	4	8	4		2		2	27	27	3		0	6,333333333	7,875	1	0	1	0	49
3-5-2021 06:34	3-5-2021 06:42	77.23.253.97	100	457	1	3-5-2021 06:42	R_0My9LzQtxpN0Exz	EN	4			5	4	5	3	3	4	3	3	4	3	5	5	3	5	5	4	42	50	None	5	3	3		6		2	68	3	3			4,166666667	3,5	0	1	0	0	25
3-5-2021 06:35	3-5-2021 06:46	45.70.224.48	100	681	1	3-5-2021 06:46	R_1GKvx8ETIrWSoIz	EN	4			4	4	5	4	8	9	4	8	5	8	5	3	7	6	7	6	62	55		9	9	2		7		1	26	-1	3		0	5,833333333	6,375	0	0	0	0	21
3-5-2021 06:38	3-5-2021 06:50	172.98.76.228	100	739	1	3-5-2021 06:50	R_2fplFyb0y14RuUa	EN	4			6	4	9	9	9	9	9	9	9	9	7	7	7	4	7	7	60	71	Alpha	9	1	5		1		1	4	38	3	Yes		7	9	1	0	1	1	60
3-5-2021 06:38	3-5-2021 06:51	78.22.74.7	100	773	1	3-5-2021 06:51	R_0lExRWOliXjMCTT	EN	4			5	4	4	5	8	5	8	8	8	4	6	6	6	5	6	6	22	33		5	8	5		1		1	20	6	3			6	6,25	0	0	1	1	28
3-5-2021 06:39	3-5-2021 06:59	138.185.42.237	100	1199	1	3-5-2021 06:59	R_T8lHfGaRKePJKff	EN	4			4	4	3	2	3	3	2	3	3	2	4	6	3	5	5	6	30	10	I can't remember any at the moment	9	9	3		2		2	26	18	3	I found this research very important, as there are many companies that are this way, exploiting employees because people need the job. This is inhumane in my opinion, because if it is not the employees and their capacity, the company will not move forward either.	0	4,5	2,625	0	0	0	0	40
3-5-2021 06:38	3-5-2021 07:04	37.201.195.42	100	1528	1	3-5-2021 07:04	R_2wc0iWnPEUEmtYF	EN	4			4	4	5	5	5	8	5	8	5	4	5	5	5	3	6	6	75	46		4	5	2		1		1	68	11	3		0	5,333333333	5,625	0	1	0	1	33
3-5-2021 06:44	3-5-2021 07:22	188.23.141.68	100	2284	1	3-5-2021 07:22	R_2xDwOvx1EJSPveL	EN	4			4	4	8	4	5	2	2	2	8	5	5	4	2	5	4	5	15	20		8	8	2		6		2	11	-2	3		0	3,666666667	4,5	0	1	0	0	20
3-5-2021 06:44	3-5-2021 07:38	170.247.158.38	100	3239	1	3-5-2021 07:38	R_1LCr5Ff2qE3B4tp	EN	4			4	4	9	9	8	9	4	5	8	4	6	4	7	6	4	4	0	51	Não conheço	5	4	3		2		2	26	0	3		0	5,333333333	7	0	0	0	0	22
3-5-2021 07:58	3-5-2021 08:11	177.55.52.87	100	772	1	3-5-2021 08:11	R_2aJsohqB6No4tLl	EN	4			4	4	4	8	8	5	4	5	4	4	4	5	6	5	4	4	60	100		3	9	4		2		2	26	14	2		0	4,833333333	5,25	0	0	1	0	36
3-5-2021 09:15	3-5-2021 09:54	187.26.79.95	100	2324	1	3-5-2021 09:54	R_3pUYlpFEJegX13b	EN	4			6	4	4	5	5	8	4	3	4	5	4	5	5	7	6	5	7	56	I don't know any company like that	9	4	3		1		1	26	8	2	I really enjoyed this research. We see the way of many companies around the world. Many with the same behavior as Alpha		5	4,75	0	0	0	1	30
[truncated: 1 more columns]
